# Supplementary material for: Diel changes and diversity of pufM expression in freshwater communities of anoxygenic phototrophic bacteria
Source: Sci Rep. 2019 Dec 10;9:18766. doi: 10.1038/s41598-019-55210-x (PMC6904477; doi:10.1038/s41598-019-55210-x)
Supplement: Supplementary file 1 — Supplementary information [file 41598_2019_55210_MOESM1_ESM.xls]

## Sheet: OTU list
Group name:	Cep RNA1	%	Cep RNA2	%	Cep DNA	%	Rimov RNA	%	Rimov DNA	%	Phylogroup size	Similarity[%]	Coverage[%]	Description	superkingdom	phylum	class	order	suborder	family	genus
CL0001	35720	0.180105	15375	0.128958	316	0.0120684	7	0.000211634	16	0.000519683	51434	100	99	Chloroflexi bacterium, photosynthetic reaction center subunit M	Bacteria	Chloroflexi
CL0002	24925	0.125675	13243	0.111076	3398	0.129774	0	0	16	0.000519683	41582	84.8	100	Limnohabitans sp. 103DPR2, complete genome	Bacteria	Proteobacteria	Betaproteobacteria	Burkholderiales		Comamonadaceae	Limnohabitans
CL0003	19795	0.0998089	15463	0.129696	2981	0.113848	20	0.000604668	8	0.000259841	38267	84.3	96.6	Limnohabitans sp. Rim11 photosynthetic reaction center subunit L (pufL) and photosynthetic reaction center subunit M (pufM) genes, complete cds	Bacteria	Proteobacteria	Betaproteobacteria	Burkholderiales		Comamonadaceae	Limnohabitans
CL0004	12650	0.0637829	11301	0.0947872	646	0.0246716	0	0	0	0	24597	84.1	95.2	Polynucleobacter difficilis strain AM-8B5 chromosome, complete genome	Bacteria	Proteobacteria	Betaproteobacteria	Burkholderiales		Burkholderiaceae	Polynucleobacter
CL0005	13009	0.065593	5606	0.0470203	270	0.0103116	0	0	0	0	18885	86.6	97.9	Aquabacterium sp. W35 pufL, pufM genes forL subunit of the photosynthetic reaction center, M subunit of the photosynthetic reaction center, partial cds	Bacteria	Proteobacteria	Betaproteobacteria	Burkholderiales			Aquabacterium
CL0006	8702	0.0438766	8392	0.0703879	1581	0.0603804	0	0	0	0	18675	84.9	95.9	Polynucleobacter difficilis strain AM-8B5 chromosome, complete genome	Bacteria	Proteobacteria	Betaproteobacteria	Burkholderiales		Burkholderiaceae	Polynucleobacter
CL0007	5874	0.0296175	5010	0.0420214	5397	0.206118	42	0.0012698	967	0.0314083	17290	95.9	100	Beta proteobacterium SCGC AAA027-G13 photosynthetic reaction center M subunit (pufM) gene, partial cds	Bacteria	Proteobacteria	Betaproteobacteria
CL0008	7582	0.0382294	3404	0.0285511	302	0.0115338	12	0.000362801	23	0.000747044	11323	84	99.3	Methylobacterium extorquens strain ATCC 8457 PufM (pufM) gene, partial cds	Bacteria	Proteobacteria	Alphaproteobacteria	Rhizobiales		Methylobacteriaceae	Methylorubrum
CL0009	5810	0.0292948	3210	0.0269239	350	0.0133669	30	0.000907002	26	0.000844485	9426	83.2	98.6	Aquabacterium sp. W35 pufL, pufM genes forL subunit of the photosynthetic reaction center, M subunit of the photosynthetic reaction center, partial cds	Bacteria	Proteobacteria	Betaproteobacteria	Burkholderiales			Aquabacterium
CL0010	4	2.01685e-05	0	0	0	0	7350	0.222216	1114	0.0361829	8468	84.8	100	Alpha proteobacterium SCGC AAA487-L08 photosynthetic reaction center M subunit-like (pufM) gene, partial sequence	Bacteria	Proteobacteria	Alphaproteobacteria
CL0011	4270	0.0215299	3481	0.0291969	277	0.010579	162	0.00489781	227	0.007373	8417	88	97.9	Methylobacterium aquaticum plasmid pMaq22A_1p DNA, complete genome, strain: MA-22A	Bacteria	Proteobacteria	Alphaproteobacteria	Rhizobiales		Methylobacteriaceae	Methylobacterium
CL0012	3695	0.0186307	2722	0.0228308	730	0.0278796	0	0	1	3.24802e-05	7148	84.9	86.9	Beta proteobacterium SCGC AAA024-J15 photosynthetic reaction center M subunit (pufM) gene, partial cds	Bacteria	Proteobacteria	Betaproteobacteria
CL0013	0	0	0	0	0	0	4500	0.13605	2455	0.0797389	6955	85.8	92.4	Limnohabitans sp. Jir75 photosynthetic reaction center subunit L (pufL) and photosynthetic reaction center subunit M (pufM) genes, partial cds	Bacteria	Proteobacteria	Betaproteobacteria	Burkholderiales		Comamonadaceae	Limnohabitans
CL0014	4246	0.0214089	2010	0.0168589	135	0.00515582	0	0	0	0	6391	83.3	95.2	Polynucleobacter asymbioticus strain UB-Kaiv-W7 chromosome	Bacteria	Proteobacteria	Betaproteobacteria	Burkholderiales		Burkholderiaceae	Polynucleobacter
CL0015	3627	0.0182878	1661	0.0139316	431	0.0164604	0	0	0	0	5719	79.6	94.5	Betaproteobacteria bacterium UKL13-2, complete genome	Bacteria	Proteobacteria	Betaproteobacteria
CL0016	31	0.000156306	5	4.19375e-05	9	0.000343721	2163	0.0653948	3230	0.104911	5438	91.7	99.3	Hyphomonadaceae bacterium UKL13-1, complete genome	Bacteria	Proteobacteria	Alphaproteobacteria	Rhodobacterales		Hyphomonadaceae
CL0017	2915	0.0146978	1033	0.00866429	515	0.0196685	34	0.00102794	270	0.00876965	4767	89.6	99.3	Gamma proteobacterium SCGC AAA027-D16 photosynthetic reaction center M subunit (pufM) gene, partial cds	Bacteria	Proteobacteria	Gammaproteobacteria
CL0018	0	0	0	0	0	0	3907	0.118122	56	0.00181889	3963	86.2	100	Sphingomonas lacus strain PB304 PufL and PufM genes, partial cds	Bacteria	Proteobacteria	Alphaproteobacteria	Sphingomonadales		Sphingomonadaceae	Sphingomonas
CL0019	0	0	0	0	2	7.63825e-05	520	0.0157214	3388	0.110043	3910	85.2	97.9	Betaproteobacteria bacterium UKL13-2, complete genome	Bacteria	Proteobacteria	Betaproteobacteria
CL0020	1282	0.00646401	1221	0.0102411	1240	0.0473572	0	0	0	0	3743	84.4	97	Polynucleobacter acidiphobus strain MWH-PoolGreenA3 chromosome	Bacteria	Proteobacteria	Betaproteobacteri
CL0021	1992	0.0100439	1416	0.0118767	221	0.00844027	0	0	0	0	3629	82.5	94.5	Erythrobacter longus bchX, bchY, bchZ, ORFQ, pufB, pufA, pufL, pufM genes for chlorophillide reductase subunit, chlorophillide reductase subunit, chlorophillide reductase subunit, hypothetical protein, beta subunit of light-harvesting 1 complex, alpha subunit of light-harvesting 1 complex, L subunit of photosynthetic reaction center, M subunit of photosynthetic reaction center, partial and comple…	Bacteria	Proteobacteria	Alphaproteobacteria	Sphingomonadales		Erythrobacteraceae	Erythrobacter
CL0022	1564	0.00788589	1736	0.0145607	312	0.0119157	9	0.000272101	0	0	3621	84.7	95	Limnohabitans sp. Rim11 photosynthetic reaction center subunit L (pufL) and photosynthetic reaction center subunit M (pufM) genes, complete cds	Bacteria	Proteobacteria	Betaproteobacteri	Burkholderiales			Limnohabitans
CL0023	1784	0.00899515	1478	0.0123967	102	0.00389551	0	0	0	0	3364	80.4	95.2	Porphyrobacter HT-58-2 strain HT-58-2 chromosome, complete genome	Bacteria	Proteobacteria	Alphaproteobacteria	Sphingomonadales		Erythrobacteraceae	Porphyrobacter
CL0024	2238	0.0112843	844	0.00707905	91	0.0034754	0	0	0	0	3173	81.9	99.3	Gemmatimonas phototrophica strain AP64, complete genome	Bacteria	Gemmatimonadetes	Gemmatimonadetes	Gemmatimonadales		Gemmatimonadaceae	Gemmatimonas
CL0025	1989	0.0100288	901	0.00755714	225	0.00859303	0	0	0	0	3115	86.9	100	Methyloversatilis sp. RAC08, complete genome	Bacteria	Proteobacteria	Betaproteobacteria	Nitrosomonadales		Sterolibacteriaceae	Methyloversatilis
CL0026	2073	0.0104523	943	0.00790941	88	0.00336083	0	0	2	6.49604e-05	3106	83	97.2	Blastomonas sp. NT12 pufL, pufM genes for photosynthetic reaction center L subunit, photosynthetic reaction center M subunit, partial cds	Bacteria	Proteobacteria	Alphaproteobacteria	Sphingomonadales		Sphingomonadaceae	Blastomonas
CL0027	1280	0.00645392	479	0.00401761	284	0.0108463	527	0.015933	494	0.0160452	3064	86.1	99.3	Erythrobacter sp. HL-111 genome assembly, chromosome: I	Bacteria	Proteobacteria	Alphaproteobacteria	Sphingomonadales		Erythrobacteraceae	Erythrobacter
CL0028	2175	0.0109666	776	0.0065087	45	0.00171861	0	0	0	0	2996	95.8	99	Chloroflexi bacterium, photosynthetic reaction center subunit M	Bacteria	Chloroflexi
CL0029	1591	0.00802202	1203	0.0100902	31	0.00118393	0	0	0	0	2825	82.8	100	Limnohabitans sp. Rim11 photosynthetic reaction center subunit L (pufL) and photosynthetic reaction center subunit M (pufM) genes, complete cds	Bacteria	Proteobacteria	Betaproteobacteria	Burkholderiales		Comamonadaceae	Limnohabitans
CL0030	1471	0.00741697	1027	0.00861397	197	0.00752368	0	0	3	9.74406e-05	2698	85.5	90.3	Polynucleobacter acidiphobus strain MWH-PoolGreenA3 chromosome	Bacteria	Proteobacteria	Betaproteobacteria	Burkholderiales		Burkholderiaceae	Polynucleobacter
CL0031	1048	0.00528415	1289	0.0108115	62	0.00236786	0	0	0	0	2399	84.3	100	Limnohabitans sp. Rim11 photosynthetic reaction center subunit L (pufL) and photosynthetic reaction center subunit M (pufM) genes, complete cds	Bacteria	Proteobacteria	Betaproteobacteria	Burkholderiales		Comamonadaceae	Limnohabitans
CL0032	0	0	2	1.6775e-05	1	3.81913e-05	734	0.0221913	1570	0.0509939	2307	85.5	100	Hydrogenophaga sp. RAC07, complete genome	Bacteria	Proteobacteria	Betaproteobacteria	Burkholderiales		Comamonadaceae	Hydrogenophaga
CL0033	1359	0.00685225	479	0.00401761	348	0.0132906	0	0	0	0	2186	85	97	Methylocystis rosea strain GW6 chromosome, complete genome	Bacteria	Proteobacteria	Alphaproteobacteria	Rhizobiales		Methylocystaceae	Methylocystis
CL0034	114	0.000574802	19	0.000159363	6	0.000229148	1649	0.0498549	351	0.0114005	2139	85.8	97.2	Sphingomonas sanxanigenens NX02, complete genome	Bacteria	Proteobacteria	Alphaproteobacteria	Sphingomonadales		Sphingomonadaceae	Sphingomonas
CL0035	1303	0.00656989	619	0.00519186	212	0.00809655	0	0	3	9.74406e-05	2137	83.4	100	Methylocystis rosea strain GW6 chromosome, complete genome	Bacteria	Proteobacteria	Alphaproteobacteria	Rhizobiales		Methylocystaceae	Methylocystis
CL0036	0	0	0	0	1	3.81913e-05	1213	0.0366731	864	0.0280629	2078	84.7	99.3	Gamma proteobacterium SCGC AAA027-D16 photosynthetic reaction center M subunit (pufM) gene, partial cds	Bacteria	Proteobacteria	Gammaproteobacteria
CL0037	484	0.00244039	442	0.00370728	44	0.00168042	203	0.00613738	673	0.0218592	1846	83.1	97.9	Betaproteobacteria bacterium UKL13-2, complete genome	Bacteria	Proteobacteria	Betaproteobacteria
CL0038	1329	0.00670099	392	0.0032879	123	0.00469753	2	6.04668e-05	0	0	1846	80	100	Gemmatimonas phototrophica strain AP64, complete genome	Bacteria	Gemmatimonadetes	Gemmatimonadetes	Gemmatimonadales		Gemmatimonadaceae	Gemmatimonas
CL0039	1023	0.0051581	721	0.00604739	64	0.00244424	4	0.000120934	2	6.49604e-05	1814	80.3	94.5	Erythromicrobium sp. B19-15 photosynthetic reaction center M subunit (pufM) gene, partial cds	Bacteria	Proteobacteria	Alphaproteobacteria	Sphingomonadales		Erythrobacteraceae	Erythromicrobium
CL0040	0	0	0	0	0	0	114	0.00344661	1675	0.0544043	1789	91	99.3	Polynucleobacter difficilis strain AM-8B5 chromosome, complete genome	Bacteria	Proteobacteria	Betaproteobacteria	Burkholderiales		Burkholderiaceae	Polynucleobacter
CL0041	1099	0.0055413	572	0.00479765	71	0.00271158	0	0	0	0	1742	84.1	100	Gamma proteobacterium SCGC AAA024-M13 photosynthetic reaction center M subunit-like (pufM) gene, partial sequence	Bacteria	Proteobacteria	Gammaproteobacteria
CL0042	763	0.00384714	412	0.00345565	294	0.0112282	0	0	0	0	1469	86.2	95.2	Ectothiorhodospira sp. BSL-9, complete genome	Bacteria	Proteobacteria	Gammaproteobacteria	Chromatiales		Ectothiorhodospiraceae	Ectothiorhodospira
CL0043	0	0	0	0	0	0	1351	0.0408453	52	0.00168897	1403	83.2	94.5	Roseococcus thiosulfatophilus photosynthetic reaction center L subunit (pufL) and photosynthetic reaction center M subunit (pufM) genes, partial cds	Bacteria	Proteobacteria	Alphaproteobacteria	Rhodospirillales		Acetobacteraceae	Roseococcus
CL0044	683	0.00344377	328	0.0027511	333	0.0127177	5	0.000151167	3	9.74406e-05	1352	82.6	99.3	Beta proteobacterium SCGC AAA027-O07 photosynthetic reaction center M subunit-like (pufM) gene, partial sequence	Bacteria	Proteobacteria	Betaproteobacteria
CL0045	273	0.0013765	263	0.00220591	60	0.00229148	308	0.00931189	431	0.013999	1335	90.1	97.2	Gamma proteobacterium SCGC AAA027-D16 photosynthetic reaction center M subunit (pufM) gene, partial cds	Bacteria	Proteobacteria	Gammaproteobacteria
CL0046	0	0	0	0	0	0	95	0.00287217	1194	0.0387813	1289	90.3	100	Polynucleobacter difficilis strain AM-8B5 chromosome, complete genome	Bacteria	Proteobacteria	Betaproteobacteria	Burkholderiales		Burkholderiaceae	Polynucleobacter
CL0047	0	0	0	0	0	0	31	0.000937235	1174	0.0381317	1205	90	96.6	Limnohabitans sp. Maj10 photosynthetic reaction center subunit L (pufL) and photosynthetic reaction center subunit M (pufM) genes, partial cds	Bacteria	Proteobacteria	Betaproteobacteria	Burkholderiales		Comamonadaceae	Limnohabitans
CL0048	0	0	0	0	0	0	2	6.04668e-05	1106	0.0359231	1108	91.9	93.8	Limnohabitans sp. SP2 photosynthetic reaction center subunit L (pufL) and photosynthetic reaction center subunit M (pufM) genes, partial cds	Bacteria	Proteobacteria	Betaproteobacteria	Burkholderiales		Comamonadaceae	Limnohabitans
CL0049	579	0.00291939	401	0.00336339	42	0.00160403	9	0.000272101	29	0.000941925	1060	86.2	100	Sphingomonas lacus strain PB304 PufL and PufM genes, partial cds	Bacteria	Proteobacteria	Alphaproteobacteria	Sphingomonadales		Sphingomonadaceae	Sphingomonas
CL0050	489	0.0024656	236	0.00197945	325	0.0124122	0	0	1	3.24802e-05	1051	85.9	93.1	Limnohabitans planktonicus strain Rim42 photosynthetic reaction center subunit L (pufL) and photosynthetic reaction center subunit M (pufM) genes, partial cds	Bacteria	Proteobacteria	Betaproteobacteria	Burkholderiales		Comamonadaceae	Limnohabitans
CL0051	605	0.00305049	145	0.00121619	280	0.0106936	0	0	0	0	1030	86.4	96.6	Methylobacterium sp. 17Sr1-28 chromosome, complete genome	Bacteria	Proteobacteria	Alphaproteobacteria	Rhizobiales		Methylobacteriaceae	Methylobacterium
CL0052	592	0.00298494	109	0.000914238	89	0.00339902	74	0.00223727	44	0.00142913	908	81.4	100	Beta proteobacterium SCGC AAA024-E06 photosynthetic reaction center M subunit-like (pufM) gene, partial sequence	Bacteria	Proteobacteria	Betaproteobacteria
CL0053	512	0.00258157	277	0.00232334	62	0.00236786	1	3.02334e-05	33	0.00107185	885	84.1	100	Limnohabitans sp. 63ED37-2, complete genome	Bacteria	Proteobacteria	Betaproteobacteria	Burkholderiales		Comamonadaceae	Limnohabitans
CL0054	506	0.00255132	267	0.00223946	105	0.00401008	0	0	0	0	878	82.1	96.6	Limnohabitans sp. 2KL-27 photosynthetic reaction center subunit L (pufL) and photosynthetic reaction center subunit M (pufM) genes, complete cds	Bacteria	Proteobacteria	Betaproteobacteria	Burkholderiales		Comamonadaceae	Limnohabitans
CL0055	555	0.00279838	237	0.00198784	45	0.00171861	4	0.000120934	0	0	841	83.4	100	Limnohabitans sp. SP2 photosynthetic reaction center subunit L (pufL) and photosynthetic reaction center subunit M (pufM) genes, partial cds	Bacteria	Proteobacteria	Betaproteobacteria	Burkholderiales		Comamonadaceae	Limnohabitans
CL0056	398	0.00200677	270	0.00226463	164	0.00626337	0	0	0	0	832	85.7	96.6	Limnohabitans sp. Maj10 photosynthetic reaction center subunit L (pufL) and photosynthetic reaction center subunit M (pufM) genes, partial cds	Bacteria	Proteobacteria	Betaproteobacteria	Burkholderiales		Comamonadaceae	Limnohabitans
CL0057	680	0.00342865	114	0.000956175	28	0.00106936	0	0	0	0	822	86.2	100	Methylobacterium sp. 17Sr1-1 chromosome, complete genome	Bacteria	Proteobacteria	Alphaproteobacteria	Rhizobiales		Methylobacteriaceae	Methylobacterium
CL0058	0	0	0	0	0	0	117	0.00353731	666	0.0216318	783	85.5	100	Sulfitobacter sp. AM1-D1 plasmid unnamed1, complete sequence	Bacteria	Proteobacteria	Alphaproteobacteria	Rhodobacterales		Rhodobacteraceae	Sulfitobacter
CL0059	532	0.00268241	166	0.00139233	40	0.00152765	6	0.0001814	0	0	744	88.7	97.2	Bradyrhizobium sp. BTAi1, complete genome	Bacteria	Proteobacteria	Alphaproteobacteria	Rhizobiales		Bradyrhizobiaceae	Bradyrhizobium
CL0060	505	0.00254627	164	0.00137555	69	0.0026352	0	0	0	0	738	86.3	95.9	Polynucleobacter difficilis strain AM-8B5 chromosome, complete genome	Bacteria	Proteobacteria	Betaproteobacteria	Burkholderiales		Burkholderiaceae	Polynucleobacter
CL0061	350	0.00176474	196	0.00164395	104	0.00397189	1	3.02334e-05	63	0.00204625	714	85	96.6	Beta proteobacterium SCGC AAA027-O07 photosynthetic reaction center M subunit-like (pufM) gene, partial sequence	Bacteria	Proteobacteria	Betaproteobacteria
CL0062	0	0	0	0	0	0	361	0.0109143	327	0.010621	688	81.8	91	Porphyrobacter sp. CACIAM 03H1 genome	Bacteria	Proteobacteria	Alphaproteobacteria	Sphingomonadales		Erythrobacteraceae	Porphyrobacter
CL0063	416	0.00209752	127	0.00106521	142	0.00542316	0	0	0	0	685	85.9	88.3	Beta proteobacterium SCGC AAA027-O07 photosynthetic reaction center M subunit-like (pufM) gene, partial sequence	Bacteria	Proteobacteria	Betaproteobacteria
CL0064	336	0.00169415	264	0.0022143	83	0.00316987	0	0	0	0	683	84	99.3	Tabrizicola sp. K13M18 chromosome, complete genome	Bacteria	Proteobacteria	Alphaproteobacteria	Rhodobacterales		Rhodobacteraceae	Tabrizicola
CL0065	0	0	0	0	0	0	230	0.00695368	392	0.0127322	622	81.9	95.2	Erythromicrobium sp. B19-15 photosynthetic reaction center M subunit (pufM) gene, partial cds	Bacteria	Proteobacteria	Alphaproteobacteria	Sphingomonadales		Erythrobacteraceae	Erythromicrobium
CL0066	0	0	0	0	0	0	294	0.00888862	296	0.00961414	590	83.6	96.6	Limnohabitans sp. Rim11 photosynthetic reaction center subunit L (pufL) and photosynthetic reaction center subunit M (pufM) genes, complete cds	Bacteria	Proteobacteria	Betaproteobacteria	Burkholderiales		Comamonadaceae	Limnohabitans
CL0067	477	0.00240509	71	0.000595513	2	7.63825e-05	19	0.000574435	12	0.000389762	581
CL0068	284	0.00143196	97	0.000813588	36	0.00137489	84	0.00253961	65	0.00211121	566	85.4	99.3	Erythrobacter sp. JL475 photosynthetic reaction center L subunit-like (pufL) gene, partial sequence; and photosynthetic reaction center M subunit (pufM) gene, partial cds	Bacteria	Proteobacteria	Alphaproteobacteria	Sphingomonadales		Erythrobacteraceae	Erythrobacter
CL0069	0	0	0	0	0	0	421	0.0127283	141	0.00457971	562	84.8	100	Rhodobaca bogoriensis DSM 18756 photosynthetic reaction center subunit M (psbM) gene, complete cds	Bacteria	Proteobacteria	Alphaproteobacteria	Rhodobacterales		Rhodobacteraceae	Rhodobaca
CL0070	295	0.00148743	234	0.00196268	18	0.000687443	7	0.000211634	2	6.49604e-05	556	89.9	95.2	Methylobacterium aquaticum plasmid pMaq22A_1p DNA, complete genome, strain: MA-22A	Bacteria	Proteobacteria	Alphaproteobacteria	Rhizobiales		Methylobacteriaceae	Methylobacterium
CL0071	0	0	0	0	0	0	54	0.0016326	466	0.0151358	520	88.9	99.3	Polynucleobacter acidiphobus strain MWH-PoolGreenA3 chromosome	Bacteria	Proteobacteria	Betaproteobacteria	Burkholderiales		Burkholderiaceae	Polynucleobacter
CL0072	0	0	0	0	0	0	486	0.0146934	24	0.000779524	510	86.8	99.3	Porphyrobacter sp. CACIAM 03H1 genome	Bacteria	Proteobacteria	Alphaproteobacteria	Sphingomonadales		Erythrobacteraceae	Porphyrobacter
CL0073	135	0.000680687	343	0.00287691	25	0.000954782	0	0	0	0	503	84.8	100	Limnohabitans sp. Rim11 photosynthetic reaction center subunit L (pufL) and photosynthetic reaction center subunit M (pufM) genes, complete cds	Bacteria	Proteobacteria	Betaproteobacteria	Burkholderiales		Comamonadaceae	Limnohabitans
CL0074	128	0.000645392	110	0.000922625	256	0.00977696	0	0	0	0	494	83.3	95.2	Bosea sp. RAC05, complete genome	Bacteria	Proteobacteria	Alphaproteobacteria	Rhizobiales		Bradyrhizobiaceae	Bosea
CL0075	237	0.00119498	94	0.000788425	59	0.00225328	12	0.000362801	91	0.0029557	493	80.9	90.3	Alpha proteobacterium R2A84 PufM gene, partial cds	Bacteria	Proteobacteria	Alphaproteobacteria
CL0076	222	0.00111935	97	0.000813588	167	0.00637794	0	0	1	3.24802e-05	487	85.8	97.2	Methylobacterium sp. 17Sr1-28 chromosome, complete genome	Bacteria	Proteobacteria	Alphaproteobacteria	Rhizobiales		Methylobacteriaceae	Methylobacterium
CL0077	0	0	0	0	0	0	58	0.00175354	416	0.0135118	474	87.9	96.6	Limnohabitans sp. 2KL-27 photosynthetic reaction center subunit L (pufL) and photosynthetic reaction center subunit M (pufM) genes, complete cds	Bacteria	Proteobacteria	Betaproteobacteria	Burkholderiales		Comamonadaceae	Limnohabitans
CL0078	0	0	0	0	0	0	142	0.00429314	309	0.0100364	451	86.9	100	Methylobacterium sp. 17Sr1-28 chromosome, complete genome	Bacteria	Proteobacteria	Alphaproteobacteria	Rhizobiales		Methylobacteriaceae	Methylobacterium
CL0079	0	0	0	0	0	0	197	0.00595598	247	0.00802261	444	82.6	99.3	Methylobacterium aquaticum plasmid pMaq22A_1p DNA, complete genome, strain: MA-22A	Bacteria	Proteobacteria	Alphaproteobacteria	Rhizobiales		Methylobacteriaceae	Methylobacterium
CL0080	341	0.00171937	64	0.0005368	39	0.00148946	0	0	0	0	444	85.4	94.5	Gamma proteobacterium SCGC AAA027-D16 photosynthetic reaction center M subunit (pufM) gene, partial cds	Bacteria	Proteobacteria	Gammaproteobacteria
CL0081	144	0.000726066	269	0.00225624	13	0.000496486	0	0	0	0	426	88.2	99.3	Erythrobacter sp. HL-111 genome assembly, chromosome: I	Bacteria	Proteobacteria	Alphaproteobacteria	Sphingomonadales		Erythrobacteraceae	Erythrobacter
CL0082	0	0	0	0	0	0	351	0.0106119	68	0.00220865	419	90.8	97.9	Methylobacterium aquaticum plasmid pMaq22A_1p DNA, complete genome, strain: MA-22A	Bacteria	Proteobacteria	Alphaproteobacteria	Rhizobiales		Methylobacteriaceae	Methylobacterium
CL0083	265	0.00133616	131	0.00109876	20	0.000763825	2	6.04668e-05	0	0	418	83.9	94.5	Roseibacterium elongatum DSM 19469, complete genome	Bacteria	Proteobacteria	Alphaproteobacteria	Rhodobacterales		Rhodobacteraceae	Roseibacterium
CL0084	0	0	0	0	0	0	360	0.010884	52	0.00168897	412	85.6	95.9	Porphyrobacter sp. CACIAM 03H1 genome	Bacteria	Proteobacteria	Alphaproteobacteria	Sphingomonadales		Erythrobacteraceae	Porphyrobacter
CL0085	222	0.00111935	169	0.00141749	17	0.000649251	0	0	0	0	408	84.1	100	Loktanella vestfoldensis strain SMR4r, complete genome	Bacteria	Proteobacteria	Alphaproteobacteria	Rhodobacterales		Rhodobacteraceae	Yoonia
CL0086	204	0.00102859	83	0.000696163	119	0.00454476	0	0	1	3.24802e-05	407	91.7	99.3	Limnohabitans sp. SP2 photosynthetic reaction center subunit L (pufL) and photosynthetic reaction center subunit M (pufM) genes, partial cds	Bacteria	Proteobacteria	Betaproteobacteria	Burkholderiales		Comamonadaceae	Limnohabitans
CL0087	0	0	0	0	0	0	128	0.00386988	277	0.00899701	405	87.9	97.2	Tabrizicola sp. K13M18 chromosome, complete genome	Bacteria	Proteobacteria	Alphaproteobacteria	Rhodobacterales		Rhodobacteraceae	Tabrizicola
CL0088	92	0.000463876	253	0.00212204	9	0.000343721	27	0.000816302	24	0.000779524	405	90.1	97.9	Methylobacterium aquaticum plasmid pMaq22A_1p DNA, complete genome, strain: MA-22A	Bacteria	Proteobacteria	Alphaproteobacteria	Rhizobiales		Methylobacteriaceae	Methylobacterium
CL0089	0	0	0	0	0	0	267	0.00807232	126	0.0040925	393	86.2	100	Sphingomonas sanxanigenens NX02, complete genome	Bacteria	Proteobacteria	Alphaproteobacteria	Sphingomonadales		Sphingomonadaceae	Sphingomonas
CL0090	0	0	0	0	0	0	320	0.00967469	52	0.00168897	372	85.9	97.9	Bradyrhizobium denitrificans strain USDA 4399 PufM (pufM) gene, partial cds	Bacteria	Proteobacteria	Alphaproteobacteria	Rhizobiales		Bradyrhizobiaceae	Bradyrhizobium
CL0091	101	0.000509255	97	0.000813588	155	0.00591965	0	0	2	6.49604e-05	355	84.1	100	Tabrizicola sp. K13M18 chromosome, complete genome	Bacteria	Proteobacteria	Alphaproteobacteria	Rhodobacterales		Rhodobacteraceae	Tabrizicola
CL0092	169	0.000852119	86	0.000721325	78	0.00297892	0	0	0	0	333	86.9	94.5	Polynucleobacter difficilis strain AM-8B5 chromosome, complete genome	Bacteria	Proteobacteria	Betaproteobacteria	Burkholderiales		Burkholderiaceae	Polynucleobacter
CL0093	157	0.000791614	120	0.0010065	40	0.00152765	0	0	1	3.24802e-05	318	84	90.3	Polynucleobacter acidiphobus strain MWH-PoolGreenA3 chromosome	Bacteria	Proteobacteria	Betaproteobacteria	Burkholderiales		Burkholderiaceae	Polynucleobacter
CL0094	146	0.000736151	127	0.00106521	25	0.000954782	0	0	0	0	298	84.7	99.3	Gamma proteobacterium SCGC AAA024-M13 photosynthetic reaction center M subunit-like (pufM) gene, partial sequence	Bacteria	Proteobacteria	Gammaproteobacteria
CL0095	196	0.000988257	56	0.0004697	29	0.00110755	0	0	5	0.000162401	286	88.3	100	Sphingomonas lacus strain PB304 PufL and PufM genes, partial cds	Bacteria	Proteobacteria	Alphaproteobacteria	Sphingomonadales		Sphingomonadaceae	Sphingomonas
CL0096	186	0.000937836	53	0.000444538	42	0.00160403	0	0	0	0	281	83.1	97.9	Acidiphilium angustum genes for bacteriochlorophyll biosynthesis enzyme BchZ, small basic protein, beta and alpha subunits of light-harvesting 1 complex, L, M and cytochrome subunits of photosynthetic reaction center complex, partial and complete cds	Bacteria	Proteobacteria	Alphaproteobacteria	Rhodospirillales		Acetobacteraceae	Acidiphilium
CL0097	0	0	0	0	2	7.63825e-05	96	0.00290241	177	0.00574899	275	99.3	100	Hyphomonadaceae bacterium UKL13-1, complete genome	Bacteria	Proteobacteria	Alphaproteobacteria	Rhodobacterales		Hyphomonadaceae
CL0098	0	0	0	0	0	0	185	0.00559318	88	0.00285826	273	88.4	95.2	Arctic spring bacterium sp. CP26 photosynthetic reaction center M subunit (pufM) gene, partial cds	Bacteria
CL0099	166	0.000836993	70	0.000587125	28	0.00106936	0	0	0	0	264	87	90	Polynucleobacter acidiphobus strain MWH-PoolGreenA3 chromosome	Bacteria	Proteobacteria	Betaproteobacteria	Burkholderiales		Burkholderiaceae	Polynucleobacter
CL0100	0	0	0	0	0	0	79	0.00238844	179	0.00581395	258	86.8	99.3	Brevundimonas sp. W41 photosynthetic reaction center M subunit (pufM) gene, partial cds	Bacteria	Proteobacteria	Alphaproteobacteria	Caulobacterales		Caulobacteraceae	Brevundimonas
CL0101	30	0.000151264	25	0.000209688	10	0.000381913	58	0.00175354	132	0.00428738	255	88.7	97.9	Ectothiorhodospira mobilis strain Trueper 8112 photosynthetic reaction center subunit M (psbM) gene, complete cds	Bacteria	Proteobacteria	Gammaproteobacteria	Chromatiales		Ectothiorhodospiraceae	Ectothiorhodospira
CL0102	0	0	0	0	0	0	29	0.000876769	225	0.00730804	254	87.2	97.2	Limnohabitans sp. Hippo3 photosynthetic reaction center subunit L (pufL) and photosynthetic reaction center subunit M (pufM) genes, partial cds	Bacteria	Proteobacteria	Betaproteobacteria	Burkholderiales		Comamonadaceae	Limnohabitans
CL0103	191	0.000963046	56	0.0004697	7	0.000267339	0	0	0	0	254	84.7	99.3	Bosea sp. RAC05, complete genome	Bacteria	Proteobacteria	Alphaproteobacteria	Rhizobiales		Bradyrhizobiaceae	Bosea
CL0104	192	0.000968088	53	0.000444538	4	0.000152765	0	0	0	0	249	99.3	100	Alpha proteobacterium SCGC AAA024-G04 photosynthetic reaction center M subunit-like (pufM) gene, partial sequence	Bacteria	Proteobacteria	Alphaproteobacteria
CL0105	86	0.000433623	81	0.000679388	11	0.000420104	0	0	57	0.00185137	235	84.7	99.3	Limnohabitans sp. 103DPR2, complete genome	Bacteria	Proteobacteria	Betaproteobacteria	Burkholderiales		Comamonadaceae	Limnohabitans
CL0106	120	0.000605055	105	0.000880688	6	0.000229148	0	0	0	0	231	88	97.9	Methylobacterium sp. 17Sr1-28 chromosome, complete genome	Bacteria	Proteobacteria	Alphaproteobacteria	Rhizobiales		Methylobacteriaceae	Methylobacterium
CL0107	13	6.55477e-05	0	0	2	7.63825e-05	161	0.00486758	50	0.00162401	226	80.4	95.2	Erythromicrobium sp. B19-15 photosynthetic reaction center M subunit (pufM) gene, partial cds	Bacteria	Proteobacteria	Alphaproteobacteria	Sphingomonadales		Erythrobacteraceae	Erythromicrobium
CL0108	107	0.000539508	61	0.000511638	54	0.00206233	0	0	0	0	222	83.2	94.5	Limnohabitans sp. 103DPR2, complete genome	Bacteria	Proteobacteria	Betaproteobacteria	Burkholderiales		Comamonadaceae	Limnohabitans
CL0109	0	0	0	0	0	0	25	0.000755835	195	0.00633364	220	86.5	97.2	Gamma proteobacterium SCGC AAA027-D16 photosynthetic reaction center M subunit (pufM) gene, partial cds	Bacteria	Proteobacteria	Gammaproteobacteria
CL0110	0	0	0	0	0	0	19	0.000574435	200	0.00649604	219	89	100	Limnohabitans sp. 63ED37-2, complete genome	Bacteria	Proteobacteria	Betaproteobacteria	Burkholderiales		Comamonadaceae	Limnohabitans
CL0111	16	8.0674e-05	0	0	1	3.81913e-05	137	0.00414198	65	0.00211121	219	84.1	100	Roseobacter sp. S03 photosynthetic reaction center M subunit (pufM) gene, partial cds	Bacteria	Proteobacteria	Alphaproteobacteria	Rhodobacterales		Rhodobacteraceae	Roseobacter
CL0112	98	0.000494128	100	0.00083875	20	0.000763825	0	0	0	0	218	82.6	99.3	Limnohabitans sp. 63ED37-2, complete genome	Bacteria	Proteobacteria	Betaproteobacteria	Burkholderiales		Comamonadaceae	Limnohabitans
CL0113	148	0.000746235	62	0.000520025	5	0.000190956	0	0	0	0	215	92.9	97.2	Methylobacterium sp. 17Sr1-28 chromosome, complete genome	Bacteria	Proteobacteria	Alphaproteobacteria	Rhizobiales		Methylobacteriaceae	Methylobacterium
CL0114	110	0.000554634	53	0.000444538	50	0.00190956	0	0	1	3.24802e-05	214	82.9	96.6	Limnohabitans sp. Rim11 photosynthetic reaction center subunit L (pufL) and photosynthetic reaction center subunit M (pufM) genes, complete cds	Bacteria	Proteobacteria	Betaproteobacteria	Burkholderiales		Comamonadaceae	Limnohabitans
CL0115	0	0	0	0	0	0	159	0.00480711	55	0.00178641	214	86.2	95.2	Sphingomonas sp. PB180 PufL and PufM genes, partial cds	Bacteria	Proteobacteria	Alphaproteobacteria	Sphingomonadales		Sphingomonadaceae	Sphingomonas
CL0116	55	0.000277317	55	0.000461313	96	0.00366636	0	0	0	0	206	94.4	99.3	Limnohabitans sp. Maj10 photosynthetic reaction center subunit L (pufL) and photosynthetic reaction center subunit M (pufM) genes, partial cds	Bacteria	Proteobacteria	Betaproteobacteria	Burkholderiales		Comamonadaceae	Limnohabitans
CL0117	0	0	0	0	0	0	0	0	206	0.00669092	206	89.3	96.6	Limnohabitans planktonicus strain Rim42 photosynthetic reaction center subunit L (pufL) and photosynthetic reaction center subunit M (pufM) genes, partial cd	Bacteria	Proteobacteria	Betaproteobacteria	Burkholderiales		Comamonadaceae	Limnohabitans
CL0118	0	0	0	0	0	0	199	0.00601645	5	0.000162401	204	82.7	100	Rhodobaculum claviforme strain LMG 28126 photosynthetic reaction center subunit M (psbM) gene, complete cds	Bacteria	Proteobacteria	Alphaproteobacteria
CL0119	130	0.000655477	36	0.00030195	37	0.00141308	0	0	0	0	203	86.1	99.3	Erythrobacter sp. HL-111 genome assembly, chromosome: I	Bacteria	Proteobacteria	Alphaproteobacteria	Sphingomonadales		Erythrobacteraceae	Erythrobacter
CL0120	126	0.000635308	31	0.000260013	20	0.000763825	7	0.000211634	17	0.000552163	201	84	90.3	Polynucleobacter acidiphobus strain MWH-PoolGreenA3 chromosome	Bacteria	Proteobacteria	Betaproteobacteria	Burkholderiales		Burkholderiaceae	Polynucleobacter
CL0121	134	0.000675645	38	0.000318725	28	0.00106936	0	0	0	0	200	86.9	94.5	Polynucleobacter difficilis strain AM-8B5 chromosome, complete genome	Bacteria	Proteobacteria	Betaproteobacteria	Burkholderiales		Burkholderiaceae	Polynucleobacter
CL0122	77	0.000388244	34	0.000285175	46	0.0017568	5	0.000151167	36	0.00116929	198	87.3	97.9	Methylocystis rosea strain GW6 chromosome, complete genome	Bacteria	Proteobacteria	Alphaproteobacteria	Rhizobiales		Methylocystaceae	Methylocystis
CL0123	89	0.000448749	33	0.000276788	70	0.00267339	0	0	0	0	192	94.5	100	Gamma proteobacterium SCGC AAA024-M13 photosynthetic reaction center M subunit-like (pufM) gene, partial sequence	Bacteria	Proteobacteria	Gammaproteobacteria
CL0124	0	0	0	0	1	3.81913e-05	160	0.00483734	29	0.000941925	190	88.2	99.3	Gamma proteobacterium SCGC AAA027-D16 photosynthetic reaction center M subunit (pufM) gene, partial cds	Bacteria	Proteobacteria	Gammaproteobacteria
CL0125	3	1.51264e-05	0	0	22	0.000840208	26	0.000786068	138	0.00448227	189	88.6	96.6	Methylobacterium currus strain PR1016A chromosome 1	Bacteria	Proteobacteria	Alphaproteobacteria	Rhizobiales		Methylobacteriaceae	Methylobacterium
CL0126	0	0	0	0	0	0	23	0.000695368	165	0.00535923	188	84.1	95.2	Thiorhodovibrio winogradskyi strain 06511 puf operon, partial sequence	Bacteria	Proteobacteria	Gammaproteobacteria	Chromatiales		Chromatiaceae	Thiorhodovibrio
CL0127	151	0.000761361	30	0.000251625	6	0.000229148	0	0	0	0	187	84.8	95.2	Rubrivivax gelatinosus strain Imhoff 156 photosynthetic reaction center subunit M (psbM) gene, complete cds	Bacteria	Proteobacteria	Betaproteobacteria	Burkholderiales			Rubrivivax
CL0128	0	0	0	0	0	0	21	0.000634901	164	0.00532675	185	86.5	97.2	Limnohabitans sp. Hippo3 photosynthetic reaction center subunit L (pufL) and photosynthetic reaction center subunit M (pufM) genes, partial cds	Bacteria	Proteobacteria	Betaproteobacteria	Burkholderiales		Comamonadaceae	Limnohabitans
CL0129	105	0.000529423	38	0.000318725	42	0.00160403	0	0	0	0	185	81.9	99.3	Limnohabitans sp. 103DPR2, complete genome	Bacteria	Proteobacteria	Betaproteobacteria	Burkholderiales		Comamonadaceae	Limnohabitans
CL0130	140	0.000705898	36	0.00030195	2	7.63825e-05	0	0	0	0	178	85.8	92.4	Acidiphilium multivorum AIU301 DNA, complete genome	Bacteria	Proteobacteria	Alphaproteobacteria	Rhodospirillales		Acetobacteraceae	Acidiphilium
CL0131	84	0.000423539	23	0.000192913	63	0.00240605	1	3.02334e-05	5	0.000162401	176	90.1	97.9	Bosea sp. RAC05, complete genome	Bacteria	Proteobacteria	Alphaproteobacteria	Rhizobiales		Bradyrhizobiaceae	Bosea
CL0132	60	0.000302528	53	0.000444538	51	0.00194775	2	6.04668e-05	6	0.000194881	172	86.5	97.2	Limnohabitans sp. Hippo3 photosynthetic reaction center subunit L (pufL) and photosynthetic reaction center subunit M (pufM) genes, partial cds	Bacteria	Proteobacteria	Betaproteobacteria	Burkholderiales		Comamonadaceae	Limnohabitans
CL0133	0	0	0	0	0	0	5	0.000151167	164	0.00532675	169	85.5	100	Limnohabitans sp. 103DPR2, complete genome	Bacteria	Proteobacteria	Betaproteobacteria	Burkholderiales		Comamonadaceae	Limnohabitans
CL0134	0	0	0	0	0	0	4	0.000120934	162	0.00526179	166	83.4	100	Polynucleobacter acidiphobus strain MWH-PoolGreenA3 chromosome	Bacteria	Proteobacteria	Betaproteobacteria	Burkholderiales		Burkholderiaceae	Polynucleobacter
CL0135	0	0	0	0	0	0	6	0.0001814	153	0.00496947	159	89.3	96.6	Limnohabitans sp. Maj10 photosynthetic reaction center subunit L (pufL) and photosynthetic reaction center subunit M (pufM) genes, partial cds	Bacteria	Proteobacteria	Betaproteobacteria	Burkholderiales		Comamonadaceae	Limnohabitans
CL0136	0	0	0	0	1	3.81913e-05	1	3.02334e-05	156	0.00506691	158	88.2	99.3	Limnohabitans planktonicus II-D5 photosynthetic reaction center subunit L (pufL) and photosynthetic reaction center subunit M (pufM) genes, complete cds	Bacteria	Proteobacteria	Betaproteobacteria	Burkholderiales		Comamonadaceae	Limnohabitans
CL0137	0	0	0	0	0	0	108	0.00326521	50	0.00162401	158	83.7	97.2	Gemmobacter sp. HYN0069 chromosome, complete genome	Bacteria	Proteobacteria	Alphaproteobacteria	Rhodobacterales		Rhodobacteraceae	Gemmobacter
CL0138	78	0.000393286	53	0.000444538	23	0.000878399	0	0	0	0	154	81.9	95.2	Polynucleobacter difficilis strain AM-8B5 chromosome, complete genome	Bacteria	Proteobacteria	Betaproteobacteria	Burkholderiales		Burkholderiaceae	Polynucleobacter
CL0139	65	0.000327738	65	0.000545188	20	0.000763825	0	0	0	0	150	85.5	95.2	Beta proteobacterium SCGC AAA027-O07 photosynthetic reaction center M subunit-like (pufM) gene, partial sequence	Bacteria	Proteobacteria	Betaproteobacteria
CL0140	0	0	0	0	0	0	118	0.00356754	28	0.000909445	146	88.9	99.3	Gemmobacter sp. HYN0069 chromosome, complete genome	Bacteria	Proteobacteria	Alphaproteobacteria	Rhodobacterales		Rhodobacteraceae	Gemmobacter
CL0141	60	0.000302528	28	0.00023485	58	0.00221509	0	0	0	0	146	84.1	100	Beta proteobacterium SCGC AAA027-O07 photosynthetic reaction center M subunit-like (pufM) gene, partial sequence	Bacteria	Proteobacteria	Betaproteobacteria
CL0142	0	0	0	0	0	0	77	0.00232797	63	0.00204625	140	87.5	99.3	Ideonella sp. W51 photosynthetic reaction center M subunit (pufM) gene, partial cds	Bacteria	Proteobacteria	Betaproteobacteria	Burkholderiales			Ideonella
CL0143	104	0.000524381	34	0.000285175	1	3.81913e-05	0	0	0	0	139	86.1	94.5	Sphingomonas lacus strain PB304 PufL and PufM genes, partial cds	Bacteria	Proteobacteria	Alphaproteobacteria	Sphingomonadales		Sphingomonadaceae	Sphingomonas
CL0144	41	0.000206727	47	0.000394213	49	0.00187137	0	0	0	0	137	87.9	97.2	Methylobacterium sp. 17Sr1-28 chromosome, complete genome	Bacteria	Proteobacteria	Alphaproteobacteria	Rhizobiales		Methylobacteriaceae	Methylobacterium
CL0145	105	0.000529423	28	0.00023485	2	7.63825e-05	0	0	0	0	135	87.9	97.2	Methylobacterium sp. 17Sr1-28 chromosome, complete genome	Bacteria	Proteobacteria	Alphaproteobacteria	Rhizobiales		Methylobacteriaceae	Methylobacterium
CL0146	0	0	0	0	0	0	93	0.00281171	42	0.00136417	135	84.1	100	Tabrizicola sp. K13M18 chromosome, complete genome	Bacteria	Proteobacteria	Alphaproteobacteria	Rhodobacterales		Rhodobacteraceae	Tabrizicola
CL0147	60	0.000302528	38	0.000318725	28	0.00106936	0	0	1	3.24802e-05	127	82.5	94.5	Rubrivivax gelatinosus strain DSM 1709 photosynthetic reaction center subunit M (psbM) gene, complete cds	Bacteria	Proteobacteria	Betaproteobacteria	Burkholderiales			Rubrivivax
CL0148	11	5.54634e-05	99	0.000830363	15	0.000572869	0	0	0	0	125	91.7	99.3	Beta proteobacterium SCGC AAA027-G13 photosynthetic reaction center M subunit (pufM) gene, partial cds	Bacteria	Proteobacteria	Betaproteobacteria
CL0149	82	0.000413454	37	0.000310338	5	0.000190956	0	0	0	0	124	90.1	97.9	Methylobacterium sp. 17Sr1-1 chromosome, complete genome	Bacteria	Proteobacteria	Alphaproteobacteria	Rhizobiales		Methylobacteriaceae	Methylobacterium
CL0150	27	0.000136137	95	0.000796813	2	7.63825e-05	0	0	0	0	124	84.7	90.3	Polynucleobacter acidiphobus strain MWH-PoolGreenA3 chromosome	Bacteria	Proteobacteria	Betaproteobacteria	Burkholderiales		Burkholderiaceae	Polynucleobacter
CL0151	25	0.000126053	89	0.000746488	10	0.000381913	0	0	0	0	124	84.4	97.2	Beta proteobacterium SCGC AAA027-O07 photosynthetic reaction center M subunit-like (pufM) gene, partial sequence	Bacteria	Proteobacteria	Betaproteobacteria
CL0152	73	0.000368075	12	0.00010065	38	0.00145127	0	0	0	0	123	89	100	Sphingomonas sanxanigenens NX02, complete genome	Bacteria	Proteobacteria	Alphaproteobacteria	Sphingomonadales		Sphingomonadaceae	Sphingomonas
CL0153	10	5.04213e-05	108	0.00090585	1	3.81913e-05	0	0	0	0	119	82.8	100	Limnohabitans sp. 103DPR2, complete genome	Bacteria	Proteobacteria	Betaproteobacteria	Burkholderiales		Comamonadaceae	Limnohabitans
CL0154	0	0	0	0	0	0	71	0.00214657	44	0.00142913	115	85.4	99.3	Gemmatimonas phototrophica strain AP64, complete genome	Bacteria	Gemmatimonadetes	Gemmatimonadetes	Gemmatimonadales		Gemmatimonadaceae	Gemmatimonas
CL0155	72	0.000363033	32	0.0002684	5	0.000190956	6	0.0001814	0	0	115	85.1	97.2	Bradyrhizobium denitrificans strain USDA 4427 PufM (pufM) gene, partial cds	Bacteria	Proteobacteria	Alphaproteobacteria	Rhizobiales		Bradyrhizobiaceae	Bradyrhizobium
CL0156	42	0.000211769	27	0.000226463	44	0.00168042	0	0	1	3.24802e-05	114	85.7	96.6	Limnohabitans planktonicus II-D5 photosynthetic reaction center subunit L (pufL) and photosynthetic reaction center subunit M (pufM) genes, complete cds	Bacteria	Proteobacteria	Betaproteobacteria	Burkholderiales		Comamonadaceae	Limnohabitans
CL0157	48	0.000242022	53	0.000444538	11	0.000420104	0	0	0	0	112	85.8	97.2	Methylobacterium aquaticum plasmid pMaq22A_1p DNA, complete genome, strain: MA-22A	Bacteria	Proteobacteria	Alphaproteobacteria	Rhizobiales		Methylobacteriaceae	Methylobacterium
CL0158	75	0.00037816	27	0.000226463	9	0.000343721	0	0	1	3.24802e-05	112	83.6	92.4	Blastomonas sp. NT12 pufL, pufM genes for photosynthetic reaction center L subunit, photosynthetic reaction center M subunit, partial cds	Bacteria	Proteobacteria	Alphaproteobacteria	Sphingomonadales		Sphingomonadaceae	Blastomonas
CL0159	0	0	0	0	0	0	78	0.00235821	32	0.00103937	110	81.6	93.8	Rhodopseudomonas palustris strain 2.1.12 photosynthetic reaction center M subunit (pufM) gene, partial cds	Bacteria	Proteobacteria	Alphaproteobacteria	Rhizobiales		Bradyrhizobiaceae	Rhodopseudomonas
CL0160	56	0.000282359	40	0.0003355	14	0.000534678	0	0	0	0	110	83.3	95.2	Polynucleobacter difficilis strain AM-8B5 chromosome, complete genome	Bacteria	Proteobacteria	Betaproteobacteria	Burkholderiales		Burkholderiaceae	Polynucleobacter
CL0161	0	0	0	0	0	0	64	0.00193494	45	0.00146161	109	86.6	97.9	Brevundimonas subvibrioides ATCC 15264, complete genome	Bacteria	Proteobacteria	Alphaproteobacteria	Caulobacterales		Caulobacteraceae	Brevundimonas
CL0162	69	0.000347907	33	0.000276788	7	0.000267339	0	0	0	0	109	85	96.6	Roseobacter sp. SYOP2 photosynthetic reaction center M subunit (pufM) gene, partial cds	Bacteria	Proteobacteria	Alphaproteobacteria	Rhodobacterales		Rhodobacteraceae	Roseobacter
CL0163	48	0.000242022	28	0.00023485	32	0.00122212	0	0	0	0	108	83.3	99.3	Limnohabitans sp. 103DPR2, complete genome	Bacteria	Proteobacteria	Betaproteobacteria	Burkholderiales		Comamonadaceae	Limnohabitans
CL0164	0	0	0	0	0	0	85	0.00256984	21	0.000682084	106
CL0165	0	0	0	0	0	0	11	0.000332567	95	0.00308562	106	80	96.6	Methyloversatilis sp. RAC08, complete genome	Bacteria	Proteobacteria	Betaproteobacteria	Nitrosomonadales		Sterolibacteriaceae	Methyloversatilis
CL0166	20	0.000100843	70	0.000587125	2	7.63825e-05	3	9.07002e-05	10	0.000324802	105	88.7	97.3	Methylobacterium aquaticum plasmid pMaq22A_1p DNA, complete genome, strain: MA-22A	Bacteria	Proteobacteria	Alphaproteobacteria	Rhizobiales		Methylobacteriaceae	Methylobacterium
CL0167	53	0.000267233	40	0.0003355	11	0.000420104	0	0	1	3.24802e-05	105	85.5	100	Methylobacterium aquaticum plasmid pMaq22A_1p DNA, complete genome, strain: MA-22A	Bacteria	Proteobacteria	Alphaproteobacteria	Rhizobiales		Methylobacteriaceae	Methylobacterium
CL0168	29	0.000146222	74	0.000620675	1	3.81913e-05	0	0	0	0	104	85.9	97.9	Methylobacterium sp. 17Sr1-28 chromosome, complete genome	Bacteria	Proteobacteria	Alphaproteobacteria	Rhizobiales		Methylobacteriaceae	Methylobacterium
CL0169	0	0	0	0	0	0	18	0.000544201	84	0.00272834	102	83.3	99.3	Gamma proteobacterium SCGC AAA027-D16 photosynthetic reaction center M subunit (pufM) gene, partial cds	Bacteria	Proteobacteria	Gammaproteobacteria
CL0170	0	0	0	0	0	0	51	0.0015419	50	0.00162401	101	80.6	89	Erythromicrobium sp. B19-15 photosynthetic reaction center M subunit (pufM) gene, partial cds	Bacteria	Proteobacteria	Alphaproteobacteria	Sphingomonadales		Erythrobacteraceae	Erythromicrobium
CL0171	0	0	0	0	0	0	79	0.00238844	21	0.000682084	100	85.5	100	Roseococcus thiosulfatophilus photosynthetic reaction center L subunit (pufL) and photosynthetic reaction center M subunit (pufM) genes, partial cds	Bacteria	Proteobacteria	Alphaproteobacteria	Rhodospirillales		Acetobacteraceae	Roseococcus
CL0172	0	0	0	0	0	0	23	0.000695368	75	0.00243601	98	83.8	97.9	Betaproteobacteria bacterium UKL13-2, complete genome	Bacteria	Proteobacteria	Betaproteobacteria
CL0173	0	0	0	0	0	0	75	0.00226751	23	0.000747044	98	80	93.1	Loktanella vestfoldensis strain SMR4r, complete genome	Bacteria	Proteobacteria	Alphaproteobacteria	Rhodobacterales		Rhodobacteraceae	Yoonia
CL0174	0	0	0	0	0	0	94	0.00284194	1	3.24802e-05	95	87.1	91	Methylobacterium sp. 17Sr1-28 chromosome, complete genome	Bacteria	Proteobacteria	Alphaproteobacteria	Rhizobiales		Methylobacteriaceae	Methylobacterium
CL0175	0	0	0	0	0	0	9	0.000272101	84	0.00272834	93	88	97.9	Methylobacterium currus strain PR1016A chromosome 1	Bacteria	Proteobacteria	Alphaproteobacteria	Rhizobiales		Methylobacteriaceae	Methylobacterium
CL0176	76	0.000383202	10	8.3875e-05	6	0.000229148	1	3.02334e-05	0	0	93	93.8	99.3	Gemmatimonas phototrophica strain AP64, complete genome	Bacteria	Gemmatimonadetes	Gemmatimonadetes	Gemmatimonadales		Gemmatimonadaceae	Gemmatimonas
CL0177	0	0	0	0	0	0	7	0.000211634	84	0.00272834	91	94.5	100	Brevundimonas subvibrioides ATCC 15264, complete genome	Bacteria	Proteobacteria	Alphaproteobacteria	Caulobacterales		Caulobacteraceae	Brevundimonas
CL0178	73	0.000368075	9	7.54875e-05	9	0.000343721	0	0	0	0	91	81.5	93.1	Erythrobacter sp. NAP1 PufM (pufM) gene, partial cds	Bacteria	Proteobacteria	Alphaproteobacteria	Sphingomonadales		Erythrobacteraceae	Erythrobacter
CL0179	53	0.000267233	26	0.000218075	12	0.000458295	0	0	0	0	91	83	97.2	Methyloversatilis sp. RAC08, complete genome	Bacteria	Proteobacteria	Betaproteobacteria	Nitrosomonadales		Sterolibacteriaceae	Methyloversatilis
CL0180	40	0.000201685	38	0.000318725	12	0.000458295	0	0	0	0	90	86.6	82.1	Polynucleobacter acidiphobus strain MWH-PoolGreenA3 chromosome	Bacteria	Proteobacteria	Betaproteobacteria	Burkholderiales		Burkholderiaceae	Polynucleobacter
CL0181	33	0.00016639	53	0.000444538	2	7.63825e-05	0	0	0	0	88	85.7	96.6	Limnohabitans sp. Rim11 photosynthetic reaction center subunit L (pufL) and photosynthetic reaction center subunit M (pufM) genes, complete cds	Bacteria	Proteobacteria	Betaproteobacteria	Burkholderiales		Comamonadaceae	Limnohabitans
CL0182	33	0.00016639	4	3.355e-05	20	0.000763825	9	0.000272101	21	0.000682084	87	97.2	100	Sandarakinorhabdus limnophila partial pufM gene for photosynthetic reaction center small subunit, isolate so42T	Bacteria	Proteobacteria	Alphaproteobacteria	Sphingomonadales		Sphingomonadaceae	Sandarakinorhabdus
CL0183	45	0.000226896	26	0.000218075	3	0.000114574	0	0	12	0.000389762	86	88.2	99.3	Bosea sp. RAC05, complete genome	Bacteria	Proteobacteria	Alphaproteobacteria	Rhizobiales		Bradyrhizobiaceae	Bosea
CL0184	0	0	0	0	0	0	82	0.00247914	3	9.74406e-05	85	89.7	100	Roseococcus thiosulfatophilus photosynthetic reaction center L subunit (pufL) and photosynthetic reaction center M subunit (pufM) genes, partial cds	Bacteria	Proteobacteria	Alphaproteobacteria	Rhodospirillales		Acetobacteraceae	Roseococcus
CL0185	0	0	0	0	0	0	6	0.0001814	79	0.00256593	85	91.7	99.3	Polynucleobacter difficilis strain AM-8B5 chromosome, complete genome	Bacteria	Proteobacteria	Betaproteobacteria	Burkholderiales		Burkholderiaceae	Polynucleobacter
CL0186	0	0	0	0	0	0	64	0.00193494	21	0.000682084	85	85.2	97.9	Methylibium sp. W99 photosynthetic reaction center M subunit (pufM) gene, partial cds	Bacteria	Proteobacteria	Betaproteobacteria	Burkholderiales			Methylibium
CL0187	0	0	0	0	0	0	55	0.00166284	28	0.000909445	83	87.5	99.3	Gamma proteobacterium SCGC AAA027-D16 photosynthetic reaction center M subunit (pufM) gene, partial cds	Bacteria	Proteobacteria	Gammaproteobacteria
CL0188	31	0.000156306	31	0.000260013	20	0.000763825	0	0	0	0	82	91.7	100	Gamma proteobacterium SCGC AAA024-M13 photosynthetic reaction center M subunit-like (pufM) gene, partial sequence	Bacteria	Proteobacteria	Gammaproteobacteria
CL0189	0	0	0	0	0	0	38	0.00114887	44	0.00142913	82	93.1	100	Hyphomonadaceae bacterium UKL13-1, complete genome	Bacteria	Proteobacteria	Alphaproteobacteria	Rhodobacterales		Hyphomonadaceae
CL0190	0	0	0	0	0	0	73	0.00220704	9	0.000292322	82	92.4	100	Porphyrobacter HT-58-2 strain HT-58-2 chromosome, complete genome	Bacteria	Proteobacteria	Alphaproteobacteria	Sphingomonadales		Erythrobacteraceae	Porphyrobacter
CL0191	25	0.000126053	53	0.000444538	4	0.000152765	0	0	0	0	82	85.7	96.6	Limnohabitans sp. Rim11 photosynthetic reaction center subunit L (pufL) and photosynthetic reaction center subunit M (pufM) genes, complete cds	Bacteria	Proteobacteria	Betaproteobacteria	Burkholderiales		Comamonadaceae	Limnohabitans
CL0192	13	6.55477e-05	66	0.000553575	1	3.81913e-05	0	0	0	0	80	86.5	97.2	Methylobacterium currus strain PR1016A chromosome 1	Bacteria	Proteobacteria	Alphaproteobacteria	Rhizobiales		Methylobacteriaceae	Methylobacterium
CL0193	58	0.000292443	17	0.000142588	4	0.000152765	0	0	0	0	79	85.4	99.3	Methylobacterium currus strain PR1016A chromosome 1	Bacteria	Proteobacteria	Alphaproteobacteria	Rhizobiales		Methylobacteriaceae	Methylobacterium
CL0194	0	0	0	0	0	0	76	0.00229774	1	3.24802e-05	77	87.2	97.2	Bradyrhizobium denitrificans strain USDA 4399 PufM (pufM) gene, partial cds	Bacteria	Proteobacteria	Alphaproteobacteria	Rhizobiales		Bradyrhizobiaceae	Bradyrhizobium
CL0195	0	0	0	0	0	0	35	0.00105817	42	0.00136417	77	89.4	97.9	Aquabacterium sp. W35 pufL, pufM genes forL subunit of the photosynthetic reaction center, M subunit of the photosynthetic reaction center, partial cds	Bacteria	Proteobacteria	Betaproteobacteria	Burkholderiales			Aquabacterium
CL0196	38	0.000191601	7	5.87125e-05	31	0.00118393	0	0	0	0	76	81.4	100	Beta proteobacterium SCGC AAA027-O07 photosynthetic reaction center M subunit-like (pufM) gene, partial sequence	Bacteria	Proteobacteria	Betaproteobacteria
CL0197	0	0	0	0	0	0	45	0.0013605	30	0.000974406	75	90.1	97.9	Gamma proteobacterium SCGC AAA027-D16 photosynthetic reaction center M subunit (pufM) gene, partial cds	Bacteria	Proteobacteria	Gammaproteobacteria
CL0198	0	0	0	0	0	0	43	0.00130004	30	0.000974406	73	86.6	97.9	Methylobacterium sp. 17Sr1-28 chromosome, complete genome	Bacteria	Proteobacteria	Alphaproteobacteria	Rhizobiales		Methylobacteriaceae	Methylobacterium
CL0199	0	0	0	0	0	0	65	0.00196517	7	0.000227361	72	88.8	92.4	Rubritepida flocculans photosynthetic reaction center L subunit (pufL) and photosynthetic reaction center M subunit (pufM) genes, partial cds	Bacteria	Proteobacteria	Alphaproteobacteria	Rhodospirillales		Acetobacteraceae	Rubritepida
CL0200	36	0.000181517	34	0.000285175	2	7.63825e-05	0	0	0	0	72	83.2	98.6	Limnohabitans sp. 103DPR2, complete genome	Bacteria	Proteobacteria	Betaproteobacteria	Burkholderiales		Comamonadaceae	Limnohabitans
CL0201	0	0	0	0	0	0	8	0.000241867	64	0.00207873	72	85.7	96.6	Methylobacterium sp. 17Sr1-1 chromosome, complete genome	Bacteria	Proteobacteria	Alphaproteobacteria	Rhizobiales		Methylobacteriaceae	Methylobacterium
CL0202	0	0	0	0	0	0	12	0.000362801	59	0.00191633	71
CL0203	39	0.000196643	23	0.000192913	2	7.63825e-05	7	0.000211634	0	0	71	84.8	95.2	Erythromicrobium sp. B19-15 photosynthetic reaction center M subunit (pufM) gene, partial cds	Bacteria	Proteobacteria	Alphaproteobacteria	Sphingomonadales		Erythrobacteraceae	Erythromicrobium
CL0204	60	0.000302528	4	3.355e-05	1	3.81913e-05	6	0.0001814	0	0	71	87.2	97.2	Sphingomonas hengshuiensis strain WHSC-8, complete genome	Bacteria	Proteobacteria	Alphaproteobacteria	Sphingomonadales		Sphingomonadaceae	Sphingomonas
CL0205	0	0	0	0	0	0	0	0	68	0.00220865	68	95.2	100	Limnohabitans sp. 63ED37-2, complete genome	Bacteria	Proteobacteria	Betaproteobacteria	Burkholderiales		Comamonadaceae	Limnohabitans
CL0206	11	5.54634e-05	57	0.000478088	0	0	0	0	0	0	68	86.6	97.9	Methylocystis rosea strain GW6 chromosome, complete genome	Bacteria	Proteobacteria	Alphaproteobacteria	Rhizobiales		Methylocystaceae	Methylocystis
CL0207	14	7.05898e-05	30	0.000251625	0	0	0	0	23	0.000747044	67	100	100	Limnohabitans planktonicus II-D5 photosynthetic reaction center subunit L (pufL) and photosynthetic reaction center subunit M (pufM) genes, complete cds	Bacteria	Proteobacteria	Betaproteobacteria	Burkholderiales		Comamonadaceae	Limnohabitans
CL0208	9	4.53791e-05	55	0.000461313	3	0.000114574	0	0	0	0	67	87.1	95.2	Polynucleobacter difficilis strain AM-8B5 chromosome, complete genome	Bacteria	Proteobacteria	Betaproteobacteria	Burkholderiales		Burkholderiaceae	Polynucleobacter
CL0209	11	5.54634e-05	55	0.000461313	0	0	0	0	0	0	66	89.8	94.5	Alpha proteobacterium R2A130 PufM gene, partial cds	Bacteria	Proteobacteria	Alphaproteobacteria
CL0210	42	0.000211769	8	6.71e-05	13	0.000496486	0	0	3	9.74406e-05	66	81.6	97.2	Methylocystis rosea strain GW6 chromosome, complete genome	Bacteria	Proteobacteria	Alphaproteobacteria	Rhizobiales		Methylocystaceae	Methylocystis
CL0211	0	0	0	0	0	0	64	0.00193494	2	6.49604e-05	66	93.1	100	Rubritepida flocculans photosynthetic reaction center L subunit (pufL) and photosynthetic reaction center M subunit (pufM) genes, partial cds	Bacteria	Proteobacteria	Alphaproteobacteria	Rhodospirillales		Acetobacteraceae	Rubritepida
CL0212	0	0	0	0	0	0	50	0.00151167	14	0.000454723	64	87.7	95.2	Sphingomonas sp. PB180 PufL and PufM genes, partial cds	Bacteria	Proteobacteria	Alphaproteobacteria	Sphingomonadales		Sphingomonadaceae	Sphingomonas
CL0213	29	0.000146222	30	0.000251625	5	0.000190956	0	0	0	0	64	86	93.8	Polynucleobacter difficilis strain AM-8B5 chromosome, complete genome	Bacteria	Proteobacteria	Betaproteobacteria	Burkholderiales		Burkholderiaceae	Polynucleobacter
CL0214	37	0.000186559	16	0.0001342	9	0.000343721	1	3.02334e-05	0	0	63	89.3	96.6	Methylocystis rosea strain GW6 chromosome, complete genome	Bacteria	Proteobacteria	Alphaproteobacteria	Rhizobiales		Methylocystaceae	Methylocystis
CL0215	0	0	0	0	0	0	23	0.000695368	39	0.00126673	62	88.2	99.3	Ideonella sp. W51 photosynthetic reaction center M subunit (pufM) gene, partial cds	Bacteria	Proteobacteria	Betaproteobacteria	Burkholderiales			Ideonella
CL0216	0	0	0	0	0	0	16	0.000483734	46	0.00149409	62	84.7	94.5	Gamma proteobacterium SCGC AAA024-M13 photosynthetic reaction center M subunit-like (pufM) gene, partial sequence	Bacteria	Proteobacteria	Gammaproteobacteria
CL0217	20	0.000100843	31	0.000260013	5	0.000190956	0	0	0	0	56	84.2	95.9	Polynucleobacter difficilis strain AM-8B5 chromosome, complete genome	Bacteria	Proteobacteria	Betaproteobacteria	Burkholderiales		Burkholderiaceae	Polynucleobacter
CL0218	2	1.00843e-05	47	0.000394213	7	0.000267339	0	0	0	0	56	86.5	91.7	Polynucleobacter difficilis strain AM-8B5 chromosome, complete genome	Bacteria	Proteobacteria	Betaproteobacteria	Burkholderiales		Burkholderiaceae	Polynucleobacter
CL0219	10	5.04213e-05	41	0.000343888	4	0.000152765	0	0	0	0	55	87.9	80	Polynucleobacter acidiphobus strain MWH-PoolGreenA3 chromosome	Bacteria	Proteobacteria	Betaproteobacteria	Burkholderiales		Burkholderiaceae	Polynucleobacter
CL0220	27	0.000136137	25	0.000209688	3	0.000114574	0	0	0	0	55	83.9	94.5	Polynucleobacter difficilis strain AM-8B5 chromosome, complete genome	Bacteria	Proteobacteria	Betaproteobacteria	Burkholderiales		Burkholderiaceae	Polynucleobacter
CL0221	33	0.00016639	16	0.0001342	5	0.000190956	0	0	0	0	54	83.3	99.3	Beta proteobacterium SCGC AAA024-J15 photosynthetic reaction center M subunit (pufM) gene, partial cds	Bacteria	Proteobacteria	Betaproteobacteria
CL0222	44	0.000221854	9	7.54875e-05	0	0	0	0	0	0	53	85.4	99.3	Bradyrhizobium sp. S23321 DNA, complete genome	Bacteria	Proteobacteria	Alphaproteobacteria	Rhizobiales		Bradyrhizobiaceae	Bradyrhizobium
CL0223	11	5.54634e-05	38	0.000318725	4	0.000152765	0	0	0	0	53	84.7	94.5	Polynucleobacter difficilis strain AM-8B5 chromosome, complete genome	Bacteria	Proteobacteria	Betaproteobacteria	Burkholderiales		Burkholderiaceae	Polynucleobacter
CL0224	39	0.000196643	8	6.71e-05	6	0.000229148	0	0	0	0	53	90.3	100	Erythrobacter sp. HU12-14 photosynthetic reaction center M subunit (pufM) gene, partial cds	Bacteria	Proteobacteria	Alphaproteobacteria	Sphingomonadales		Erythrobacteraceae	Erythrobacter
CL0225	0	0	0	0	0	0	46	0.00139074	7	0.000227361	53	88.3	100	Rubritepida flocculans photosynthetic reaction center L subunit (pufL) and photosynthetic reaction center M subunit (pufM) genes, partial cds	Bacteria	Proteobacteria	Alphaproteobacteria	Rhodospirillales		Acetobacteraceae	Rubritepida
CL0226	9	4.53791e-05	37	0.000310338	6	0.000229148	0	0	0	0	52	83	97.2	Beta proteobacterium SCGC AAA024-J15 photosynthetic reaction center M subunit (pufM) gene, partial cds	Bacteria	Proteobacteria	Betaproteobacteria
CL0227	0	0	0	0	0	0	38	0.00114887	14	0.000454723	52	88.9	99.3	Sphingomonas lacus strain PB304 PufL and PufM genes, partial cds	Bacteria	Proteobacteria	Alphaproteobacteria	Sphingomonadales		Sphingomonadaceae	Sphingomonas
CL0228	0	0	0	0	0	0	31	0.000937235	21	0.000682084	52	81.6	93.8	Erythromicrobium ramosum pufL and pufM genes for photosynthetic reaction center L subunit and M subunit, partial cds	Bacteria	Proteobacteria	Alphaproteobacteria	Sphingomonadales		Erythrobacteraceae	Erythromicrobium
CL0229	0	0	0	0	0	0	17	0.000513968	35	0.00113681	52	85.8	97.2	Rhizobium sp. S21 photosynthetic reaction center M subunit (pufM) gene, partial cds	Bacteria	Proteobacteria	Alphaproteobacteria	Rhizobiales		Rhizobiaceae	Rhizobium
CL0230	16	8.0674e-05	8	6.71e-05	24	0.00091659	0	0	3	9.74406e-05	51	85.2	93.1	Roseovarius sp. AK1035 chromosome, complete genome	Bacteria	Proteobacteria	Alphaproteobacteria	Rhodobacterales		Rhodobacteraceae	Roseovarius
CL0231	0	0	0	0	0	0	30	0.000907002	21	0.000682084	51	86.2	100	Gemmobacter sp. HYN0069 chromosome, complete genome	Bacteria	Proteobacteria	Alphaproteobacteria	Rhodobacterales		Rhodobacteraceae	Gemmobacter
CL0232	0	0	0	0	0	0	0	0	51	0.00165649	51	86.5	97.2	Sphingomonas sanxanigenens NX02, complete genome	Bacteria	Proteobacteria	Alphaproteobacteria	Sphingomonadales		Sphingomonadaceae	Sphingomonas
CL0233	0	0	0	0	0	0	19	0.000574435	31	0.00100689	50	86.1	99.3	Methylocystis rosea strain GW6 chromosome, complete genome	Bacteria	Proteobacteria	Alphaproteobacteria	Rhizobiales		Methylocystaceae	Methylocystis
CL0234	0	0	0	0	0	0	23	0.000695368	26	0.000844485	49	91.5	97.2	Methylobacterium sp. 17Sr1-28 chromosome, complete genome	Bacteria	Proteobacteria	Alphaproteobacteria	Rhizobiales		Methylobacteriaceae	Methylobacterium
CL0235	40	0.000201685	3	2.51625e-05	6	0.000229148	0	0	0	0	49	82.1	100	Gemmatimonas phototrophica strain AP64, complete genome	Bacteria	Gemmatimonadetes	Gemmatimonadetes	Gemmatimonadales		Gemmatimonadaceae	Gemmatimonas
CL0236	10	5.04213e-05	10	8.3875e-05	28	0.00106936	0	0	0	0	48	86.8	99.3	Methylobacterium sp. AMS5, complete genome	Bacteria	Proteobacteria	Alphaproteobacteria	Rhizobiales		Methylobacteriaceae	Methylobacterium
CL0237	4	2.01685e-05	9	7.54875e-05	3	0.000114574	6	0.0001814	26	0.000844485	48	90.8	97.2	Methylobacterium sp. 17Sr1-28 chromosome, complete genome	Bacteria	Proteobacteria	Alphaproteobacteria	Rhizobiales		Methylobacteriaceae	Methylobacterium
CL0238	9	4.53791e-05	38	0.000318725	0	0	0	0	0	0	47	96.6	100	Methylobacterium sp. DM1 chromosome, complete genome	Bacteria	Proteobacteria	Alphaproteobacteria	Rhizobiales		Methylobacteriaceae	Methylobacterium
CL0239	0	0	0	0	0	0	33	0.000997702	14	0.000454723	47	87.6	100	Erythrobacter sp. HU12-14 photosynthetic reaction center M subunit (pufM) gene, partial cds	Bacteria	Proteobacteria	Alphaproteobacteria	Sphingomonadales		Erythrobacteraceae	Erythrobacter
CL0240	2	1.00843e-05	37	0.000310338	7	0.000267339	0	0	0	0	46	83	97.2	Beta proteobacterium SCGC AAA027-G13 photosynthetic reaction center M subunit (pufM) gene, partial cds	Bacteria	Proteobacteria	Betaproteobacteria
CL0241	8	4.0337e-05	32	0.0002684	6	0.000229148	0	0	0	0	46	81.9	99.3	Beta proteobacterium SCGC AAA027-O07 photosynthetic reaction center M subunit-like (pufM) gene, partial sequence	Bacteria	Proteobacteria	Betaproteobacteria
CL0242	20	0.000100843	17	0.000142588	9	0.000343721	0	0	0	0	46	85.5	100	Beta proteobacterium SCGC AAA027-G13 photosynthetic reaction center M subunit (pufM) gene, partial cds	Bacteria	Proteobacteria	Betaproteobacteria
CL0243	24	0.000121011	11	9.22625e-05	10	0.000381913	0	0	0	0	45	86.4	96.6	Rhodobacter blasticus strain 28/5 chromosome, complete genome	Bacteria	Proteobacteria	Alphaproteobacteria	Rhodobacterales		Rhodobacteraceae	Rhodobacter
CL0244	15	7.56319e-05	5	4.19375e-05	24	0.00091659	0	0	0	0	44	89.7	100	Beta proteobacterium SCGC AAA041-A07 photosynthetic reaction center M subunit-like (pufM) gene, partial sequence	Bacteria	Proteobacteria	Betaproteobacteria
CL0245	18	9.07583e-05	22	0.000184525	3	0.000114574	0	0	0	0	43	85.5	91	Polynucleobacter acidiphobus strain MWH-PoolGreenA3 chromosome	Bacteria	Proteobacteria	Betaproteobacteria	Burkholderiales		Burkholderiaceae	Polynucleobacter
CL0246	0	0	0	0	0	0	37	0.00111864	6	0.000194881	43	87.8	90.3	Alpha proteobacterium R2A163 PufM gene, partial cds	Bacteria	Proteobacteria	Alphaproteobacteria
CL0247	0	0	0	0	0	0	41	0.00123957	1	3.24802e-05	42	89.4	97.9	Methylobacterium currus strain PR1016A chromosome 1	Bacteria	Proteobacteria	Alphaproteobacteria	Rhizobiales		Methylobacteriaceae	Methylobacterium
CL0248	0	0	0	0	0	0	36	0.0010884	6	0.000194881	42	80.9	97.2	Limnohabitans sp. Hippo3 photosynthetic reaction center subunit L (pufL) and photosynthetic reaction center subunit M (pufM) genes, partial cds	Bacteria	Proteobacteria	Betaproteobacteria	Burkholderiales		Comamonadaceae	Limnohabitans
CL0249	19	9.58004e-05	10	8.3875e-05	13	0.000496486	0	0	0	0	42	90.6	95.2	Aquabacterium sp. W35 pufL, pufM genes forL subunit of the photosynthetic reaction center, M subunit of the photosynthetic reaction center, partial cds	Bacteria	Proteobacteria	Betaproteobacteria	Burkholderiales			Aquabacterium
CL0250	8	4.0337e-05	3	2.51625e-05	26	0.000992973	0	0	4	0.000129921	41	86.8	99.3	Rhodospirillum rubrum F11, complete genome	Bacteria	Proteobacteria	Alphaproteobacteria	Rhodospirillales		Rhodospirillaceae	Rhodospirillum
CL0251	8	4.0337e-05	32	0.0002684	0	0	0	0	0	0	40	87.4	93.1	Polynucleobacter difficilis strain AM-8B5 chromosome, complete genome	Bacteria	Proteobacteria	Betaproteobacteria	Burkholderiales		Burkholderiaceae	Polynucleobacter
CL0252	0	0	0	0	0	0	5	0.000151167	34	0.00110433	39	84.4	96.6	Betaproteobacteria bacterium UKL13-2, complete genome	Bacteria	Proteobacteria	Betaproteobacteria
CL0253	0	0	0	0	0	0	34	0.00102794	5	0.000162401	39	87.1	96.6	Arctic spring bacterium sp. CP26 photosynthetic reaction center M subunit (pufM) gene, partial cds	Bacteria
CL0254	13	6.55477e-05	24	0.0002013	2	7.63825e-05	0	0	0	0	39	88.1	93.1	Polynucleobacter difficilis strain AM-8B5 chromosome, complete genome	Bacteria	Proteobacteria	Betaproteobacteria	Burkholderiales		Burkholderiaceae	Polynucleobacter
CL0255	8	4.0337e-05	14	0.000117425	3	0.000114574	13	0.000393034	0	0	38	100	100	Methylobacterium radiotolerans JCM 2831, complete genome	Bacteria	Proteobacteria	Alphaproteobacteria	Rhizobiales		Methylobacteriaceae	Methylobacterium
CL0256	0	0	0	0	0	0	0	0	37	0.00120177	37	93.1	99.3	Limnohabitans planktonicus II-D5 photosynthetic reaction center subunit L (pufL) and photosynthetic reaction center subunit M (pufM) genes, complete cds	Bacteria	Proteobacteria	Betaproteobacteria	Burkholderiales		Comamonadaceae	Limnohabitans
CL0257	23	0.000115969	11	9.22625e-05	2	7.63825e-05	0	0	0	0	36	84.5	97.9	Betaproteobacteria bacterium UKL13-2, complete genome	Bacteria	Proteobacteria	Betaproteobacteria
CL0258	22	0.000110927	14	0.000117425	0	0	0	0	0	0	36	82.4	97.9	Roseococcus thiosulfatophilus photosynthetic reaction center L subunit (pufL) and photosynthetic reaction center M subunit (pufM) genes, partial cds	Bacteria	Proteobacteria	Alphaproteobacteria	Rhodospirillales		Acetobacteraceae	Roseococcus
CL0259	5	2.52106e-05	30	0.000251625	1	3.81913e-05	0	0	0	0	36	85.1	97.2	Beta proteobacterium SCGC AAA024-J15 photosynthetic reaction center M subunit (pufM) gene, partial cds	Bacteria	Proteobacteria	Betaproteobacteria
CL0260	0	0	0	0	0	0	16	0.000483734	20	0.000649604	36	85.5	100	Aquabacterium sp. W35 pufL, pufM genes forL subunit of the photosynthetic reaction center, M subunit of the photosynthetic reaction center, partial cds	Bacteria	Proteobacteria	Betaproteobacteria	Burkholderiales			Aquabacterium
CL0261	3	1.51264e-05	20	0.00016775	13	0.000496486	0	0	0	0	36	86.3	100	Beta proteobacterium SCGC AAA027-G13 photosynthetic reaction center M subunit (pufM) gene, partial cds	Bacteria	Proteobacteria	Betaproteobacteria
CL0262	0	0	0	0	1	3.81913e-05	19	0.000574435	14	0.000454723	34	89.6	99.3	Bosea sp. RAC05, complete genome	Bacteria	Proteobacteria	Alphaproteobacteria	Rhizobiales		Bradyrhizobiaceae	Bosea
CL0263	20	0.000100843	12	0.00010065	1	3.81913e-05	0	0	0	0	33	84.8	95.2	Polynucleobacter sp. MWH-CNW20-3 chromosome	Bacteria	Proteobacteria	Betaproteobacteria	Burkholderiales		Burkholderiaceae	Polynucleobacter
CL0264	0	0	0	0	0	0	0	0	33	0.00107185	33	91.7	100	Methylobacterium sp. 17Sr1-28 chromosome, complete genome	Bacteria	Proteobacteria	Alphaproteobacteria	Rhizobiales		Methylobacteriaceae	Methylobacterium
CL0265	0	0	0	0	0	0	20	0.000604668	13	0.000422242	33	81.6	97.2	Limnohabitans sp. 63ED37-2, complete genome	Bacteria	Proteobacteria	Betaproteobacteria	Burkholderiales		Comamonadaceae	Limnohabitans
CL0266	0	0	0	0	0	0	19	0.000574435	13	0.000422242	32	84.1	100	Roseobacter sp. SYOP2 photosynthetic reaction center M subunit (pufM) gene, partial cds	Bacteria	Proteobacteria	Alphaproteobacteria	Rhodobacterales		Rhodobacteraceae	Roseobacter
CL0267	15	7.56319e-05	8	6.71e-05	8	0.00030553	0	0	0	0	31	85.5	90.3	Limnohabitans sp. Rim11 photosynthetic reaction center subunit L (pufL) and photosynthetic reaction center subunit M (pufM) genes, complete cds	Bacteria	Proteobacteria	Betaproteobacteria	Burkholderiales		Comamonadaceae	Limnohabitans
CL0268	3	1.51264e-05	28	0.00023485	0	0	0	0	0	0	31	85	96.6	Limnohabitans sp. Rim11 photosynthetic reaction center subunit L (pufL) and photosynthetic reaction center subunit M (pufM) genes, complete cds	Bacteria	Proteobacteria	Betaproteobacteria	Burkholderiales		Comamonadaceae	Limnohabitans
CL0269	14	7.05898e-05	2	1.6775e-05	14	0.000534678	0	0	0	0	30	83.2	90.3	Beta proteobacterium SCGC AAA027-O07 photosynthetic reaction center M subunit-like (pufM) gene, partial sequence	Bacteria	Proteobacteria	Betaproteobacteria
CL0270	21	0.000105885	7	5.87125e-05	2	7.63825e-05	0	0	0	0	30	82.2	93.1	Roseobacter sp. SYOP2 photosynthetic reaction center M subunit (pufM) gene, partial cds	Bacteria	Proteobacteria	Alphaproteobacteria	Rhodobacterales		Rhodobacteraceae	Roseobacter
CL0271	4	2.01685e-05	23	0.000192913	3	0.000114574	0	0	0	0	30	82.1	100	Limnohabitans sp. 103DPR2, complete genome	Bacteria	Proteobacteria	Betaproteobacteria	Burkholderiales		Comamonadaceae	Limnohabitans
CL0272	1	5.04213e-06	26	0.000218075	2	7.63825e-05	0	0	0	0	29	84.7	99.3	Limnohabitans sp. Rim11 photosynthetic reaction center subunit L (pufL) and photosynthetic reaction center subunit M (pufM) genes, complete cds	Bacteria	Proteobacteria	Betaproteobacteria	Burkholderiales		Comamonadaceae	Limnohabitans
CL0273	6	3.02528e-05	10	8.3875e-05	12	0.000458295	0	0	1	3.24802e-05	29	97.3	100	Beta proteobacterium SCGC AAA027-G13 photosynthetic reaction center M subunit (pufM) gene, partial cds	Bacteria	Proteobacteria	Betaproteobacteria
CL0274	1	5.04213e-06	23	0.000192913	4	0.000152765	0	0	0	0	28	83.9	94.5	Polynucleobacter difficilis strain AM-8B5 chromosome, complete genome	Bacteria	Proteobacteria	Betaproteobacteria	Burkholderiales		Burkholderiaceae	Polynucleobacter
CL0275	7	3.52949e-05	0	0	21	0.000802016	0	0	0	0	28	84.6	98.6	Methylocella silvestris BL2, complete genome	Bacteria	Proteobacteria	Alphaproteobacteria	Rhizobiales		Beijerinckiaceae	Methylocella
CL0276	10	5.04213e-05	0	0	18	0.000687443	0	0	0	0	28	93.1	100	Sandarakinorhabdus limnophila partial pufM gene for photosynthetic reaction center small subunit, isolate so42T	Bacteria	Proteobacteria	Alphaproteobacteria	Sphingomonadales		Sphingomonadaceae	Sandarakinorhabdus
CL0277	15	7.56319e-05	9	7.54875e-05	3	0.000114574	0	0	0	0	27	88.3	100	Methylobacterium currus strain PR1016A chromosome 1	Bacteria	Proteobacteria	Alphaproteobacteria	Rhizobiales		Methylobacteriaceae	Methylobacterium
CL0278	13	6.55477e-05	8	6.71e-05	6	0.000229148	0	0	0	0	27	84.6	93.8	Polynucleobacter difficilis strain AM-8B5 chromosome, complete genome	Bacteria	Proteobacteria	Betaproteobacteria	Burkholderiales		Burkholderiaceae	Polynucleobacter
CL0279	17	8.57162e-05	7	5.87125e-05	3	0.000114574	0	0	0	0	27	84.6	93.8	Erythrobacter sp. JL475 photosynthetic reaction center L subunit-like (pufL) gene, partial sequence; and photosynthetic reaction center M subunit (pufM) gene, partial cds	Bacteria	Proteobacteria	Alphaproteobacteria	Sphingomonadales		Erythrobacteraceae	Erythrobacter
CL0280	2	1.00843e-05	11	9.22625e-05	1	3.81913e-05	2	6.04668e-05	11	0.000357282	27	90.3	100	Gamma proteobacterium SCGC AAA027-D16 photosynthetic reaction center M subunit (pufM) gene, partial cds	Bacteria	Proteobacteria	Gammaproteobacteria
CL0281	0	0	0	0	0	0	10	0.000302334	16	0.000519683	26	87.9	97.2	Methylobacterium sp. 17Sr1-28 chromosome, complete genome	Bacteria	Proteobacteria	Alphaproteobacteria	Rhizobiales		Methylobacteriaceae	Methylobacterium
CL0282	12	6.05055e-05	11	9.22625e-05	3	0.000114574	0	0	0	0	26	84.2	100	Limnohabitans sp. 103DPR2, complete genome	Bacteria	Proteobacteria	Betaproteobacteria	Burkholderiales		Comamonadaceae	Limnohabitans
CL0283	16	8.0674e-05	4	3.355e-05	5	0.000190956	0	0	0	0	25	87.3	97.9	Methylobacterium aquaticum plasmid pMaq22A_1p DNA, complete genome, strain: MA-22A	Bacteria	Proteobacteria	Alphaproteobacteria	Rhizobiales		Methylobacteriaceae	Methylobacterium
CL0284	1	5.04213e-06	0	0	1	3.81913e-05	3	9.07002e-05	20	0.000649604	25	89.3	96.6	Methylobacterium aquaticum plasmid pMaq22A_1p DNA, complete genome, strain: MA-22A	Bacteria	Proteobacteria	Alphaproteobacteria	Rhizobiales		Methylobacteriaceae	Methylobacterium
CL0285	2	1.00843e-05	16	0.0001342	7	0.000267339	0	0	0	0	25	87.1	96.6	Limnohabitans sp. Maj10 photosynthetic reaction center subunit L (pufL) and photosynthetic reaction center subunit M (pufM) genes, partial cds	Bacteria	Proteobacteria	Betaproteobacteria	Burkholderiales		Comamonadaceae	Limnohabitans
CL0286	0	0	0	0	0	0	7	0.000211634	18	0.000584643	25	88.7	97.9	Methylobacterium aquaticum plasmid pMaq22A_1p DNA, complete genome, strain: MA-22A	Bacteria	Proteobacteria	Alphaproteobacteria	Rhizobiales		Methylobacteriaceae	Methylobacterium
CL0287	16	8.0674e-05	8	6.71e-05	0	0	0	0	0	0	24	83.1	97.9	Polynucleobacter difficilis strain AM-8B5 chromosome, complete genome	Bacteria	Proteobacteria	Betaproteobacteria	Burkholderiales		Burkholderiaceae	Polynucleobacter
CL0288	7	3.52949e-05	14	0.000117425	3	0.000114574	0	0	0	0	24	83.2	94.5	Polynucleobacter difficilis strain AM-8B5 chromosome, complete genome	Bacteria	Proteobacteria	Betaproteobacteria	Burkholderiales		Burkholderiaceae	Polynucleobacter
CL0289	10	5.04213e-05	10	8.3875e-05	0	0	4	0.000120934	0	0	24	88.2	93.8	Bosea sp. S29 photosynthetic reaction center M subunit (pufM) gene, partial cds	Bacteria	Proteobacteria	Alphaproteobacteria	Rhizobiales		Bradyrhizobiaceae	Bosea
CL0290	0	0	0	0	0	0	18	0.000544201	6	0.000194881	24	88.9	99.3	Erythrobacter sp. MBIC3019 gene for photosynthetic reaction center L subunit and photosynthetic reaction center M subunit, partial cds	Bacteria	Proteobacteria	Alphaproteobacteria	Sphingomonadales		Erythrobacteraceae	Erythrobacter
CL0291	3	1.51264e-05	21	0.000176138	0	0	0	0	0	0	24	84.1	100	Beta proteobacterium SCGC AAA024-J15 photosynthetic reaction center M subunit (pufM) gene, partial cds	Bacteria	Proteobacteria	Betaproteobacteria
CL0292	7	3.52949e-05	16	0.0001342	0	0	0	0	0	0	23	83.7	97.2	Limnohabitans sp. Jir75 photosynthetic reaction center subunit L (pufL) and photosynthetic reaction center subunit M (pufM) genes, partial cds	Bacteria	Proteobacteria	Betaproteobacteria	Burkholderiales		Comamonadaceae	Limnohabitans
CL0293	13	6.55477e-05	0	0	10	0.000381913	0	0	0	0	23	85.5	100	Methylocystis rosea strain GW6 chromosome, complete genome	Bacteria	Proteobacteria	Alphaproteobacteria	Rhizobiales		Methylocystaceae	Methylocystis
CL0294	14	7.05898e-05	6	5.0325e-05	3	0.000114574	0	0	0	0	23	81	94.5	Limnohabitans sp. 103DPR2, complete genome	Bacteria	Proteobacteria	Betaproteobacteria	Burkholderiales		Comamonadaceae	Limnohabitans
CL0295	5	2.52106e-05	18	0.000150975	0	0	0	0	0	0	23	88.4	95.2	Porphyrobacter sp. CACIAM 03H1 genome	Bacteria	Proteobacteria	Alphaproteobacteria	Sphingomonadales		Erythrobacteraceae	Porphyrobacter
CL0296	0	0	0	0	0	0	5	0.000151167	18	0.000584643	23	91	100	Sandarakinorhabdus cyanobacteriorum strain TH057 photosynthetic reaction center L subunit (pufL) and photosynthetic reaction center M subunit (pufM) genes, partial cds	Bacteria	Proteobacteria	Alphaproteobacteria	Sphingomonadales		Sphingomonadaceae	Sandarakinorhabdus
CL0297	0	0	0	0	0	0	4	0.000120934	18	0.000584643	22	80.4	95.2	Erythromicrobium sp. B19-15 photosynthetic reaction center M subunit (pufM) gene, partial cds	Bacteria	Proteobacteria	Alphaproteobacteria	Sphingomonadales		Erythrobacteraceae	Erythromicrobium
CL0298	3	1.51264e-05	19	0.000159363	0	0	0	0	0	0	22	84.1	100	Bradyrhizobium sp. 2 39S1MB chromosome, complete genome	Bacteria	Proteobacteria	Alphaproteobacteria	Rhizobiales		Bradyrhizobiaceae	Bradyrhizobium
CL0299	3	1.51264e-05	16	0.0001342	3	0.000114574	0	0	0	0	22	85.5	100	Limnohabitans sp. 103DPR2, complete genome	Bacteria	Proteobacteria	Betaproteobacteria	Burkholderiales		Comamonadaceae	Limnohabitans
CL0300	0	0	0	0	0	0	9	0.000272101	12	0.000389762	21	91	99.3	Polynucleobacter difficilis strain AM-8B5 chromosome, complete genome	Bacteria	Proteobacteria	Betaproteobacteria	Burkholderiales		Burkholderiaceae	Polynucleobacter
CL0301	10	5.04213e-05	11	9.22625e-05	0	0	0	0	0	0	21	84.5	97.9	Methylobacterium aquaticum plasmid pMaq22A_1p DNA, complete genome, strain: MA-22A	Bacteria	Proteobacteria	Alphaproteobacteria	Rhizobiales		Methylobacteriaceae	Methylobacterium
CL0302	1	5.04213e-06	0	0	0	0	16	0.000483734	4	0.000129921	21	95.2	100	Porphyrobacter HT-58-2 strain HT-58-2 chromosome, complete genome	Bacteria	Proteobacteria	Alphaproteobacteria	Sphingomonadales		Erythrobacteraceae	Porphyrobacter
CL0303	0	0	0	0	0	0	21	0.000634901	0	0	21	81.2	95.2	Erythromicrobium sp. B19-15 photosynthetic reaction center M subunit (pufM) gene, partial cds	Bacteria	Proteobacteria	Alphaproteobacteria	Sphingomonadales		Erythrobacteraceae	Erythromicrobium
CL0304	0	0	0	0	0	0	3	9.07002e-05	18	0.000584643	21	90.4	100	Polynucleobacter difficilis strain AM-8B5 chromosome, complete genome	Bacteria	Proteobacteria	Betaproteobacteria	Burkholderiales		Burkholderiaceae	Polynucleobacter
CL0305	0	0	0	0	0	0	0	0	21	0.000682084	21	88.7	97.9	Limnohabitans sp. Rim11 photosynthetic reaction center subunit L (pufL) and photosynthetic reaction center subunit M (pufM) genes, complete cds	Bacteria	Proteobacteria	Betaproteobacteria	Burkholderiales		Comamonadaceae	Limnohabitans
CL0306	0	0	0	0	0	0	0	0	20	0.000649604	20	86.1	94.5	Ideonella sp. W51 photosynthetic reaction center M subunit (pufM) gene, partial cds	Bacteria	Proteobacteria	Betaproteobacteria	Burkholderiales			Ideonella
CL0307	9	4.53791e-05	10	8.3875e-05	1	3.81913e-05	0	0	0	0	20	83.4	100	Limnohabitans planktonicus strain Rim42 photosynthetic reaction center subunit L (pufL) and photosynthetic reaction center subunit M (pufM) genes, partial cds	Bacteria	Proteobacteria	Betaproteobacteria	Burkholderiales		Comamonadaceae	Limnohabitans
CL0308	0	0	0	0	0	0	9	0.000272101	11	0.000357282	20	93.1	100	Sandarakinorhabdus limnophila partial pufM gene for photosynthetic reaction center small subunit, isolate so42T	Bacteria	Proteobacteria	Alphaproteobacteria	Sphingomonadales		Sphingomonadaceae	Sandarakinorhabdus
CL0309	0	0	0	0	0	0	20	0.000604668	0	0	20	85.9	93.1	Erythrobacter sp. NAP1 PufM (pufM) gene, partial cds	Bacteria	Proteobacteria	Alphaproteobacteria	Sphingomonadales		Erythrobacteraceae	Erythrobacter
CL0310	1	5.04213e-06	19	0.000159363	0	0	0	0	0	0	20	89.4	97.9	Methylobacterium currus strain PR1016A chromosome 1	Bacteria	Proteobacteria	Alphaproteobacteria	Rhizobiales		Methylobacteriaceae	Methylobacterium
CL0311	2	1.00843e-05	1	8.3875e-06	0	0	12	0.000362801	4	0.000129921	19	86.9	100	Roseococcus thiosulfatophilus photosynthetic reaction center L subunit (pufL) and photosynthetic reaction center M subunit (pufM) genes, partial cds	Bacteria	Proteobacteria	Alphaproteobacteria	Rhodospirillales		Acetobacteraceae	Roseococcus
CL0312	18	9.07583e-05	0	0	1	3.81913e-05	0	0	0	0	19	92.2	97.2	Sandarakinorhabdus sp. W62 photosynthetic reaction center M subunit (pufM) gene, partial cds	Bacteria	Proteobacteria	Alphaproteobacteria	Sphingomonadales		Sphingomonadaceae	Sandarakinorhabdus
CL0313	7	3.52949e-05	12	0.00010065	0	0	0	0	0	0	19	84.1	95.2	Polynucleobacter acidiphobus strain MWH-PoolGreenA3 chromosome	Bacteria	Proteobacteria	Betaproteobacteria	Burkholderiales		Burkholderiaceae	Polynucleobacter
CL0314	0	0	0	0	0	0	0	0	18	0.000584643	18	91	100	Limnohabitans sp. SP2 photosynthetic reaction center subunit L (pufL) and photosynthetic reaction center subunit M (pufM) genes, partial cds	Bacteria	Proteobacteria	Betaproteobacteria	Burkholderiales		Comamonadaceae	Limnohabitans
CL0315	0	0	15	0.000125813	3	0.000114574	0	0	0	0	18	85.2	97.9	Beta proteobacterium SCGC AAA024-J15 photosynthetic reaction center M subunit (pufM) gene, partial cds	Bacteria	Proteobacteria	Betaproteobacteria
CL0316	0	0	18	0.000150975	0	0	0	0	0	0	18	79.9	99.3	Beta proteobacterium SCGC AAA024-J15 photosynthetic reaction center M subunit (pufM) gene, partial cds	Bacteria	Proteobacteria	Betaproteobacteria
CL0317	12	6.05055e-05	1	8.3875e-06	5	0.000190956	0	0	0	0	18	84.8	100	Limnohabitans sp. SP2 photosynthetic reaction center subunit L (pufL) and photosynthetic reaction center subunit M (pufM) genes, partial cds	Bacteria	Proteobacteria	Betaproteobacteria	Burkholderiales		Comamonadaceae	Limnohabitans
CL0318	17	8.57162e-05	0	0	0	0	0	0	0	0	17	84.9	95.9	Methylobacterium extorquens PA1, complete genome	Bacteria	Proteobacteria	Alphaproteobacteria	Rhizobiales		Methylobacteriaceae	Methylorubrum
CL0319	2	1.00843e-05	15	0.000125813	0	0	0	0	0	0	17	88	91.7	Polynucleobacter difficilis strain AM-8B5 chromosome, complete genome	Bacteria	Proteobacteria	Betaproteobacteria	Burkholderiales		Burkholderiaceae	Polynucleobacter
CL0320	1	5.04213e-06	15	0.000125813	1	3.81913e-05	0	0	0	0	17	87.4	92.5	Polynucleobacter difficilis strain AM-8B5 chromosome, complete genome	Bacteria	Proteobacteria	Betaproteobacteria	Burkholderiales		Burkholderiaceae	Polynucleobacter
CL0321	0	0	0	0	0	0	16	0.000483734	1	3.24802e-05	17	81.3	99.3	Bosea sp. RAC05, complete genome	Bacteria	Proteobacteria	Alphaproteobacteria	Rhizobiales		Bradyrhizobiaceae	Bosea
CL0322	0	0	15	0.000125813	1	3.81913e-05	0	0	0	0	16	85.7	96.6	Limnohabitans sp. Rim11 photosynthetic reaction center subunit L (pufL) and photosynthetic reaction center subunit M (pufM) genes, complete cds	Bacteria	Proteobacteria	Betaproteobacteria	Burkholderiales		Comamonadaceae	Limnohabitans
CL0323	12	6.05055e-05	3	2.51625e-05	0	0	0	0	1	3.24802e-05	16	90	96.6	Aquabacterium sp. W35 pufL, pufM genes forL subunit of the photosynthetic reaction center, M subunit of the photosynthetic reaction center, partial cds	Bacteria	Proteobacteria	Betaproteobacteria	Burkholderiales			Aquabacterium
CL0324	0	0	4	3.355e-05	0	0	0	0	12	0.000389762	16	86.5	97.2	Bosea sp. RAC05, complete genome	Bacteria	Proteobacteria	Alphaproteobacteria	Rhizobiales		Bradyrhizobiaceae	Bosea
CL0325	16	8.0674e-05	0	0	0	0	0	0	0	0	16	86.2	100	Beta proteobacterium SCGC AAA024-J15 photosynthetic reaction center M subunit (pufM) gene, partial cds	Bacteria	Proteobacteria	Betaproteobacteria
CL0326	0	0	0	0	0	0	9	0.000272101	6	0.000194881	15	85.6	95.9	Rhodothalassium salexigens DSM 2132 photosynthetic reaction center subunit M (psbM) gene, complete cds	Bacteria	Proteobacteria	Alphaproteobacteria	Rhodothalassiales		Rhodothalassiaceae	Rhodothalassium
CL0327	0	0	0	0	0	0	4	0.000120934	11	0.000357282	15	87.2	97.2	Methyloversatilis sp. RAC08, complete genome	Bacteria	Proteobacteria	Betaproteobacteria	Nitrosomonadales		Sterolibacteriaceae	Methyloversatilis
CL0328	0	0	0	0	0	0	15	0.000453501	0	0	15	82.1	92.4	Gamma proteobacterium SCGC AAA024-O13 photosynthetic reaction center M subunit-like (pufM) gene, partial sequence	Bacteria	Proteobacteria	Gammaproteobacteria
CL0329	0	0	15	0.000125813	0	0	0	0	0	0	15	84.7	90.3	Polynucleobacter acidiphobus strain MWH-PoolGreenA3 chromosome	Bacteria	Proteobacteria	Betaproteobacteria	Burkholderiales		Burkholderiaceae	Polynucleobacter
CL0330	2	1.00843e-05	12	0.00010065	1	3.81913e-05	0	0	0	0	15	84.3	92.4	Polynucleobacter difficilis strain AM-8B5 chromosome, complete genome	Bacteria	Proteobacteria	Betaproteobacteria	Burkholderiales		Burkholderiaceae	Polynucleobacter
CL0331	15	7.56319e-05	0	0	0	0	0	0	0	0	15	86.8	99.3	Hydrogenophaga sp. RAC07, complete genome	Bacteria	Proteobacteria	Betaproteobacteria	Burkholderiales		Comamonadaceae	Hydrogenophaga
CL0332	0	0	0	0	0	0	5	0.000151167	10	0.000324802	15	81.2	94.5	Erythromicrobium sp. B19-15 photosynthetic reaction center M subunit (pufM) gene, partial cds	Bacteria	Proteobacteria	Alphaproteobacteria	Sphingomonadales		Erythrobacteraceae	Erythromicrobium
CL0333	0	0	15	0.000125813	0	0	0	0	0	0	15	81.5	93.1	Polynucleobacter acidiphobus strain MWH-PoolGreenA3 chromosome	Bacteria	Proteobacteria	Betaproteobacteria	Burkholderiales		Burkholderiaceae	Polynucleobacter
CL0334	0	0	0	0	0	0	0	0	15	0.000487203	15	86.4	96.6	Azospirillum sp. W39 photosynthetic reaction center M subunit (pufM) gene, partial cds	Bacteria	Proteobacteria	Alphaproteobacteria	Rhodospirillales		Rhodospirillaceae	Azospirillum
CL0335	0	0	0	0	0	0	7	0.000211634	7	0.000227361	14	84.1	100	Sulfitobacter sp. AM1-D1 plasmid unnamed1, complete sequence	Bacteria	Proteobacteria	Alphaproteobacteria	Rhodobacterales		Rhodobacteraceae	Sulfitobacter
CL0336	5	2.52106e-05	9	7.54875e-05	0	0	0	0	0	0	14	89.4	97.2	Beta proteobacterium SCGC AAA024-E06 photosynthetic reaction center M subunit-like (pufM) gene, partial sequence	Bacteria	Proteobacteria	Betaproteobacteria
CL0337	3	1.51264e-05	11	9.22625e-05	0	0	0	0	0	0	14	80.6	99.3	Limnohabitans sp. 63ED37-2, complete genome	Bacteria	Proteobacteria	Betaproteobacteria	Burkholderiales		Comamonadaceae	Limnohabitans
CL0338	12	6.05055e-05	0	0	2	7.63825e-05	0	0	0	0	14
CL0339	5	2.52106e-05	4	3.355e-05	5	0.000190956	0	0	0	0	14	86.1	99.3	Gamma proteobacterium SCGC AAA024-M13 photosynthetic reaction center M subunit-like (pufM) gene, partial sequence	Bacteria	Proteobacteria	Gammaproteobacteria
CL0340	12	6.05055e-05	1	8.3875e-06	1	3.81913e-05	0	0	0	0	14	81.9	99.3	Methyloversatilis sp. RAC08, complete genome	Bacteria	Proteobacteria	Betaproteobacteria	Nitrosomonadales		Sterolibacteriaceae	Methyloversatilis
CL0341	12	6.05055e-05	0	0	2	7.63825e-05	0	0	0	0	14	84.7	90.3	Roseovarius sp. AK1035 chromosome, complete genome	Bacteria	Proteobacteria	Alphaproteobacteria	Rhodobacterales		Rhodobacteraceae	Roseovarius
CL0342	0	0	0	0	0	0	1	3.02334e-05	13	0.000422242	14	87.5	99.3	Limnohabitans sp. Jir75 photosynthetic reaction center subunit L (pufL) and photosynthetic reaction center subunit M (pufM) genes, partial cds	Bacteria	Proteobacteria	Betaproteobacteria	Burkholderiales		Comamonadaceae	Limnohabitans
CL0343	5	2.52106e-05	8	6.71e-05	0	0	0	0	0	0	13	88.3	100	Bosea sp. RAC05, complete genome	Bacteria	Proteobacteria	Alphaproteobacteria	Rhizobiales		Bradyrhizobiaceae	Bosea
CL0344	0	0	0	0	0	0	13	0.000393034	0	0	13	82.2	93.1	Bosea sp. RAC05, complete genome	Bacteria	Proteobacteria	Alphaproteobacteria	Rhizobiales		Bradyrhizobiaceae	Bosea
CL0345	12	6.05055e-05	0	0	0	0	1	3.02334e-05	0	0	13	84.5	97.9	Arctic spring bacterium sp. CP26 photosynthetic reaction center M subunit (pufM) gene, partial cds	Bacteria
CL0346	1	5.04213e-06	10	8.3875e-05	2	7.63825e-05	0	0	0	0	13	84.1	100	Limnohabitans sp. 103DPR2, complete genome	Bacteria	Proteobacteria	Betaproteobacteria	Burkholderiales		Comamonadaceae	Limnohabitans
CL0347	0	0	13	0.000109038	0	0	0	0	0	0	13	85	96.6	Gamma proteobacterium SCGC AAA024-M13 photosynthetic reaction center M subunit-like (pufM) gene, partial sequence	Bacteria	Proteobacteria	Gammaproteobacteria
CL0348	0	0	0	0	0	0	8	0.000241867	5	0.000162401	13	85.4	99.3	Arctic spring bacterium sp. CP26 photosynthetic reaction center M subunit (pufM) gene, partial cds	Bacteria
CL0349	7	3.52949e-05	6	5.0325e-05	0	0	0	0	0	0	13	83.2	86.2	Thiocapsa rosea partial pufL gene and partial pufM gene, type strain DSM 235T	Bacteria	Proteobacteria	Gammaproteobacteria	Chromatiales		Chromatiaceae	Thiocapsa
CL0350	7	3.52949e-05	2	1.6775e-05	0	0	3	9.07002e-05	1	3.24802e-05	13	85.5	95.2	Methyloversatilis sp. RAC08, complete genome	Bacteria	Proteobacteria	Betaproteobacteria	Nitrosomonadales		Sterolibacteriaceae	Methyloversatilis
CL0351	3	1.51264e-05	10	8.3875e-05	0	0	0	0	0	0	13	88.3	100	Methylobacterium sp. 17Sr1-28 chromosome, complete genome	Bacteria	Proteobacteria	Alphaproteobacteria	Rhizobiales		Methylobacteriaceae	Methylobacterium
CL0352	0	0	0	0	0	0	7	0.000211634	6	0.000194881	13	86.7	98.6	Roseobacter sp. NP30 photosynthetic reaction center M subunit (pufM) gene, partial cds	Bacteria	Proteobacteria	Alphaproteobacteria	Rhodobacterales		Rhodobacteraceae	Roseobacter
CL0353	0	0	2	1.6775e-05	11	0.000420104	0	0	0	0	13	93.1	99.3	Beta proteobacterium SCGC AAA041-A07 photosynthetic reaction center M subunit-like (pufM) gene, partial sequence	Bacteria	Proteobacteria	Betaproteobacteria
CL0354	12	6.05055e-05	1	8.3875e-06	0	0	0	0	0	0	13	83.5	95.9	Polynucleobacter difficilis strain AM-8B5 chromosome, complete genome	Bacteria	Proteobacteria	Betaproteobacteria	Burkholderiales		Burkholderiaceae	Polynucleobacter
CL0355	7	3.52949e-05	2	1.6775e-05	1	3.81913e-05	2	6.04668e-05	0	0	12	81.3	44.1	Roseiflexus sp. RS-1, complete genome	Bacteria	Chloroflexi	Chloroflexia	Chloroflexales	Roseiflexineae	Roseiflexaceae	Roseiflexus
CL0356	0	0	0	0	0	0	8	0.000241867	4	0.000129921	12	90.1	97.2	Erythrobacter sp. HU12-14 photosynthetic reaction center M subunit (pufM) gene, partial cds	Bacteria	Proteobacteria	Alphaproteobacteria	Sphingomonadales		Erythrobacteraceae	Erythrobacter
CL0357	2	1.00843e-05	10	8.3875e-05	0	0	0	0	0	0	12	84.8	100	Limnohabitans sp. Rim11 photosynthetic reaction center subunit L (pufL) and photosynthetic reaction center subunit M (pufM) genes, complete cds	Bacteria	Proteobacteria	Betaproteobacteria	Burkholderiales		Comamonadaceae	Limnohabitans
CL0358	0	0	0	0	12	0.000458295	0	0	0	0	12	89.7	100	Methylobacterium sp. 17Sr1-1 chromosome, complete genome	Bacteria	Proteobacteria	Alphaproteobacteria	Rhizobiales		Methylobacteriaceae	Methylobacterium
CL0359	0	0	0	0	0	0	0	0	12	0.000389762	12	86.9	100	Hydrogenophaga sp. RAC07, complete genome	Bacteria	Proteobacteria	Betaproteobacteria	Burkholderiales		Comamonadaceae	Hydrogenophaga
CL0360	1	5.04213e-06	11	9.22625e-05	0	0	0	0	0	0	12	86.5	91.7	Polynucleobacter difficilis strain AM-8B5 chromosome, complete genome	Bacteria	Proteobacteria	Betaproteobacteria	Burkholderiales		Burkholderiaceae	Polynucleobacter
CL0361	3	1.51264e-05	0	0	9	0.000343721	0	0	0	0	12	86.6	97.9	Bosea sp. RAC05, complete genome	Bacteria	Proteobacteria	Alphaproteobacteria	Rhizobiales		Bradyrhizobiaceae	Bosea
CL0362	0	0	0	0	0	0	11	0.000332567	1	3.24802e-05	12	88.9	99.3	Arctic spring bacterium sp. CP26 photosynthetic reaction center M subunit (pufM) gene, partial cds	Bacteria
CL0363	5	2.52106e-05	7	5.87125e-05	0	0	0	0	0	0	12	80	96.6	Roseobacter sp. SYOP2 photosynthetic reaction center M subunit (pufM) gene, partial cds	Bacteria	Proteobacteria	Alphaproteobacteria	Rhodobacterales		Rhodobacteraceae	Roseobacter
CL0364	2	1.00843e-05	2	1.6775e-05	0	0	0	0	8	0.000259841	12	86.5	97.2	Erythrobacter sp. HU12-14 photosynthetic reaction center M subunit (pufM) gene, partial cds	Bacteria	Proteobacteria	Alphaproteobacteria	Sphingomonadales		Erythrobacteraceae	Erythrobacter
CL0365	0	0	12	0.00010065	0	0	0	0	0	0	12	79.3	96.6	Limnohabitans sp. 103DPR2, complete genome	Bacteria	Proteobacteria	Betaproteobacteria	Burkholderiales		Comamonadaceae	Limnohabitans
CL0366	0	0	0	0	0	0	0	0	11	0.000357282	11	85.8	97.2	Acidiphilium organovorum pufL, pufM genes for L and M subunits of photosynthetic reaction center complex, partial cds	Bacteria	Proteobacteria	Alphaproteobacteria	Rhodospirillales		Acetobacteraceae	Acidiphilium
CL0367	0	0	0	0	0	0	1	3.02334e-05	10	0.000324802	11	89.5	99.3	Gamma proteobacterium SCGC AAA027-D16 photosynthetic reaction center M subunit (pufM) gene, partial cds	Bacteria	Proteobacteria	Gammaproteobacteria
CL0368	0	0	0	0	0	0	8	0.000241867	3	9.74406e-05	11	80.6	92.4	Loktanella vestfoldensis strain SMR4r, complete genome	Bacteria	Proteobacteria	Alphaproteobacteria	Rhodobacterales		Rhodobacteraceae	Yoonia
CL0369	1	5.04213e-06	8	6.71e-05	2	7.63825e-05	0	0	0	0	11	85.7	91.7	Polynucleobacter difficilis strain AM-8B5 chromosome, complete genome	Bacteria	Proteobacteria	Betaproteobacteria	Burkholderiales		Burkholderiaceae	Polynucleobacter
CL0370	1	5.04213e-06	10	8.3875e-05	0	0	0	0	0	0	11	82.6	99.3	Aquabacterium sp. W35 pufL, pufM genes forL subunit of the photosynthetic reaction center, M subunit of the photosynthetic reaction center, partial cds	Bacteria	Proteobacteria	Betaproteobacteria	Burkholderiales			Aquabacterium
CL0371	5	2.52106e-05	6	5.0325e-05	0	0	0	0	0	0	11	85.5	100	Methylobacterium sp. 17Sr1-1 chromosome, complete genome	Bacteria	Proteobacteria	Alphaproteobacteria	Rhizobiales		Methylobacteriaceae	Methylobacterium
CL0372	0	0	0	0	0	0	11	0.000332567	0	0	11	87.2	97.2	Bradyrhizobium sp. S23321 DNA, complete genome	Bacteria	Proteobacteria	Alphaproteobacteria	Rhizobiales		Bradyrhizobiaceae	Bradyrhizobium
CL0373	2	1.00843e-05	5	4.19375e-05	4	0.000152765	0	0	0	0	11	87.6	100	Beta proteobacterium SCGC AAA027-G13 photosynthetic reaction center M subunit (pufM) gene, partial cds	Bacteria	Proteobacteria	Betaproteobacteria
CL0374	0	0	0	0	0	0	9	0.000272101	2	6.49604e-05	11	85.1	97.2	Bradyrhizobium denitrificans strain USDA 4399 PufM (pufM) gene, partial cds	Bacteria	Proteobacteria	Alphaproteobacteria	Rhizobiales		Bradyrhizobiaceae	Bradyrhizobium
CL0375	2	1.00843e-05	9	7.54875e-05	0	0	0	0	0	0	11	82.5	94.5	Erythrobacter longus bchX, bchY, bchZ, ORFQ, pufB, pufA, pufL, pufM genes for chlorophillide reductase subunit, chlorophillide reductase subunit, chlorophillide reductase subunit, hypothetical protein, beta subunit of light-harvesting 1 complex, alpha subunit of light-harvesting 1 complex, L subunit of photosynthetic reaction center, M subunit of photosynthetic reaction center, partial and comple…	Bacteria	Proteobacteria	Alphaproteobacteria	Sphingomonadales		Erythrobacteraceae	Erythrobacter
CL0376	0	0	0	0	0	0	8	0.000241867	3	9.74406e-05	11	86.4	96.6	Bosea sp. RAC05, complete genome	Bacteria	Proteobacteria	Alphaproteobacteria	Rhizobiales		Bradyrhizobiaceae	Bosea
CL0377	0	0	0	0	0	0	9	0.000272101	1	3.24802e-05	10	85.5	100	Porphyrobacter sp. CACIAM 03H1 genome	Bacteria	Proteobacteria	Alphaproteobacteria	Sphingomonadales		Erythrobacteraceae	Porphyrobacter
CL0378	2	1.00843e-05	8	6.71e-05	0	0	0	0	0	0	10	83.3	99.3	Beta proteobacterium SCGC AAA027-O07 photosynthetic reaction center M subunit-like (pufM) gene, partial sequence	Bacteria	Proteobacteria	Betaproteobacteria
CL0379	0	0	0	0	0	0	0	0	10	0.000324802	10	87.9	96.6	Limnohabitans sp. Maj10 photosynthetic reaction center subunit L (pufL) and photosynthetic reaction center subunit M (pufM) genes, partial cds	Bacteria	Proteobacteria	Betaproteobacteria	Burkholderiales		Comamonadaceae	Limnohabitans
CL0380	0	0	0	0	0	0	8	0.000241867	2	6.49604e-05	10	79.7	91.7	Porphyrobacter neustonensis strain DSM 9434, complete genome	Bacteria	Proteobacteria	Alphaproteobacteria	Sphingomonadales		Erythrobacteraceae	Porphyrobacter
CL0381	0	0	9	7.54875e-05	1	3.81913e-05	0	0	0	0	10	82.1	96.6	Limnohabitans sp. 2KL-27 photosynthetic reaction center subunit L (pufL) and photosynthetic reaction center subunit M (pufM) genes, complete cds	Bacteria	Proteobacteria	Betaproteobacteria	Burkholderiales		Comamonadaceae	Limnohabitans
CL0382	2	1.00843e-05	8	6.71e-05	0	0	0	0	0	0	10	81.9	99.3	Limnohabitans sp. 63ED37-2, complete genome	Bacteria	Proteobacteria	Betaproteobacteria	Burkholderiales		Comamonadaceae	Limnohabitans
CL0383	0	0	7	5.87125e-05	0	0	0	0	3	9.74406e-05	10	86.9	100	Tabrizicola sp. K13M18 chromosome, complete genome	Bacteria	Proteobacteria	Alphaproteobacteria	Rhodobacterales		Rhodobacteraceae	Tabrizicola
CL0384	4	2.01685e-05	6	5.0325e-05	0	0	0	0	0	0	10	95.9	100	Beta proteobacterium SCGC AAA027-G13 photosynthetic reaction center M subunit (pufM) gene, partial cds	Bacteria	Proteobacteria	Betaproteobacteria
CL0385	3	1.51264e-05	4	3.355e-05	1	3.81913e-05	0	0	2	6.49604e-05	10	88.2	99.3	Alphaproteobacteria bacterium WS11 chromosome, complete genome	Bacteria	Proteobacteria	Alphaproteobacteria
CL0386	0	0	0	0	0	0	2	6.04668e-05	8	0.000259841	10	88.7	97.9	Aquabacterium sp. W35 pufL, pufM genes forL subunit of the photosynthetic reaction center, M subunit of the photosynthetic reaction center, partial cds	Bacteria	Proteobacteria	Betaproteobacteria	Burkholderiales			Aquabacterium
CL0387	9	4.53791e-05	0	0	1	3.81913e-05	0	0	0	0	10	86.9	100	Methylocystis rosea strain GW6 chromosome, complete genome	Bacteria	Proteobacteria	Alphaproteobacteria	Rhizobiales		Methylocystaceae	Methylocystis
CL0388	0	0	0	0	0	0	1	3.02334e-05	9	0.000292322	10	86.3	100	Gemmobacter sp. HYN0069 chromosome, complete genome	Bacteria	Proteobacteria	Alphaproteobacteria	Rhodobacterales		Rhodobacteraceae	Gemmobacter
CL0389	1	5.04213e-06	6	5.0325e-05	3	0.000114574	0	0	0	0	10			Methylobacterium aquaticum plasmid pMaq22A_1p DNA, complete genome, strain: MA-22A	Bacteria	Proteobacteria	Alphaproteobacteria	Rhizobiales		Methylobacteriaceae	Methylobacterium
CL0390	0	0	5	4.19375e-05	5	0.000190956	0	0	0	0	10	91	99.3	Gamma proteobacterium SCGC AAA024-M13 photosynthetic reaction center M subunit-like (pufM) gene, partial sequence	Bacteria	Proteobacteria	Gammaproteobacteria
CL0391	7	3.52949e-05	0	0	1	3.81913e-05	0	0	2	6.49604e-05	10	90.1	97.2	Methylobacterium sp. 17Sr1-28 chromosome, complete genome	Bacteria	Proteobacteria	Alphaproteobacteria	Rhizobiales		Methylobacteriaceae	Methylobacterium
CL0392	0	0	10	8.3875e-05	0	0	0	0	0	0	10
	198329		119225		26184		33076		30788		407602

## Sheet: sequences
Group name	pufM sequence
1	CATGATTTCGATCTTCTTCTTGTTGGGTTCAGTGTTGATTTTGGCAATCCACGGCGCCACAATTGTGGCCACTTCAAAGTGGGGTGCTGAACGCGAAATCGACGAGATGGTGATGGAAGGCTCCGGGACGCATCGGGCGCAATTG
2	CGCCTTGTCGATTGTGTTTTTGTATGGCTCTGCACTGTTGTTTGCAATGCACGGTGCCACCATCTTGGCCGTCGGCCGTTATGGCGGCGAGCGAGAGATTGAACAAATTGTAGATCGCGGTACAGCGTCTGAGCGTGCTGCCTTG
3	TGCCTTGTCCATTGTGTTCCTGTATGGCTCTGCGTTATTGTTTGCAATGCACGGCGCCACCATCTTGGCAGTGGGCCGCTACGGCGGCGAACGTGAGATTGAACAAATTGTAGATCGCGGCACAGCCTCTGAGCGTGCTGCCTTG
4	TGCCCTGTCGATTGTGTTCTTGTATGGCTCTGTGCTGTTGTTTGCCATGCACGGCGCGACCATCTTGGCCGTCGGACGTTACGGCGGTGAGCGTGAGATTGAACAAATCGTAGACCGCGGTACGGCTTCTGAGCGTGCTGGCTTG
5	TGCGCTGTCGATCGTGTTCCTCTACGGTTCAGTCCTGCTGTTCGCCATGCACGGCGCCACGATTCTGGCTGTCACCCGCTTCGGCGGAGAGCGCGAGATCGAGCAGATCGTCGACCGCGGTACCGCCAGCGAGCGAGCCGCCTTG
6	TGCGCTGTCGATTGTGTTCTTGTATGGCTCTGTGCTGTTGTTTGCAATGCACGGCGCTACCATCTTGGCAGTGGGCCGCTACGGCGGCGAGCGTGAGATTGAACAAATCGTAGACCGCGGTACGGCTTCTGAACGTGCTGGCTTG
7	TATGTTATCGATTGCCTTCCTCTATGGTTCGGCATTGTTATTTGCCATGCACGGTGCAACCATCCTCGCGGTTGGTCGCTACGGTGGTGAACGCGAGATTGAACAAATTGTGGATCGTGGAACTGCATCGGAGCGCGCTGGCTTA
8	CATGCTCTCGATCGTGTTCCTGTACGGCTCCACCGTGCTGTTCGCGATGCACGCCGGAACGATCCTCGCCGTGAGCCGCTATGGCGGTGATCGCGAGATAGACCAGATCGTGGACCGCGGCACGGCCTCCGAGCGTGCAGCGCTC
9	TATGTTGTCGATCGCCTTCCTGTACGGCTCTGCGCTGTTGTTTGCGATGCATGCGGCCACCATTCTGGCGGTCGGCCGCTACGGTGGCGAGCGCGAGATCGAGCAGATTTATGACCGGGGCACGGCAAGCGAACGCGCAGCGCTC
10	TGCGCTGAGCATCGTGTTCCTCTACGGTTCCGTGCTGCTCTTCGCCATGCATGGCGCGACCATTCTCGCGGTCGGCCGCTTCGGCGGTGAGCGTGAGGTGGAACAGGCCTATGACCGCGGCACCGCGATGGAACGCGCCGGCCTG
11	CGCGCTGTCCATCGTCTTCCTGTACGGCTCGGTGCTGCTGTTTGCCATGCACGGCGCCACCATCCTGGCGGTGGGCCGCTACGGCGGTGAACGTGAGATCGAACAGATCGTGGACCGCGGCACGGCCTCTGAGCGCGCCGCCCTG
12	TGCTCTTTCCATCGTCTTCTTGTATGGATCGGTGCTGTTATTTGCGATGCACGGAGCCACCATTTTGGCGGTCAGCCGTTACGGCGGCGAGCGCGAGATTGAACAAATTGTGGACCGTGGTACGGCTTCTGAGCGGGCTGGCTTG
13	TGCGCTCTCCATTGTGTTCCTCTATGGCAGCGCGGTGCTCTTCGCCATGCATGCCGCCACCATCCTGGCGGTGGCGCGGCTCGGTGGCGAACGCGAGATCGAGCAGATCACCGACCGGGGGACCGCCGCCGAACGGTCCATGCTG
14	CGCCTTGTCCATCGTATTCCTCTACGGCTCAGTGCTCTTGTTTGCCATGCACGGTGCAACCATCCTGGCAGTCAGCCGTTACGGCGGTGAGCGCGAGATCGAGCAAATTGTTGACCGTGGCACGGCGTCCGAGCGTGCAGCCTTG
15	TATGCTATCGATCGTATTTCTATATGGATCTGCATTGTTGTTCGCAATGCATGGAGCAACAATTCTTGCTGTGAGCCAGTATGGTGGTGATCGCGAGATTGAGCAGATCGTTGACCGGGGTAGCGCCTCAGAGCGTGCTGGCTTG
16	TTGTCTCTCGATTGTCTTCCTCTATGGGTCGGCTCTCTTGTTTGCGATGCATGGGGCGACCATTCTTGCCGTCAGCCGCTATGGCGGTGAGCGTGAAATTGAGCAGATCACCGATCGCGGTACGGCTTCTGAACGGGCTGCATTG
17	CATGCTGTCGATCGTGTTCCTGTACGGCTCGACGCTACTGTTCGCGATGCACGGCGCGACGATCCTCGCGGTGACGCCGTACGGCGGCGAGCGCGAAATCGAGCAGATCGTCGACCGCGGCACGGCCTCTGAGCGCGCCGCGCTA
18	CGCGCTCTCGATCGTCTTCCTCTACGGCTCGACGCTGCTGTTCGCCATGCACGGCGCCACCGTGCTCGCGACCGGCCGCTACAACAGCGAGCGCGAGGTGGAGCAGATCACCGACCGCGGCACCGCGTTCGAGCGCGGCGCCCTG
19	TGCGCTGTCGATTGCCTTCTTGTACGGCTCTGCGTTGCTGTTCGCGATGCACGGCGCGACGATTCTTGCGGTTGGCCGCTACGGCGGCGAGCGTGAAATCGAGCAGATCATTGATCGTGGTACCGCGACCGAGCGTGCTGCATTG
20	TATGTTATCGATTGTCTTCCTCTATGGTTCGGCACTCTTATTTGCTATGCACGGCGCTACCATCTTGGCAGTTGGGCGTTATGGTGGTGAGCGCGAGATCGAGCAGATTGTGGATCGTGGTACTGCATCAGAGCGCGCCGGCTTA
21	TGCGCTGTCGATTGTTTTCCTTTACGGATCGGCACTTTTGTTTGCGATGCACGGAGCCACGATTTTGGCGGTAGGCCGTTACGGTGGTGAGCGGGAGATTGAGCAAATTATCGACCGCGGAACTGCCTCTGAGCGTGCTGGCTTG
22	TGCCTTATCGATTGTGTTCTTGTATGGCTCTGTGTTGTTGTTTGCAATGCACGGCGCCACTATTCTGGCTGTAAGCCGTTACGGCGGTGAGCGTGAGATTGAACAAATTGTAGATCGCGGTACAGCTTCTGAGCGTGCTGCCTTG
23	CGCGCTTTCGATCGTGTTCCTCTACGGCTCGGTTCTGCTGTTCGCGATGCACGCTGCAACCATTCTGGCACTCGGCCGTTATGGTGGTGAGCGTGAAATTGAACAAACGCTGGACCGCGGCACGGCGGCGGAACGTGGTGGTCTG
24	CGCCCTCTCGATCGTCTTCCTCTACGGCAGCGCGGTGCTCTTCGCCATGCATGCCGCGACGATCCTGGCGACGGCCCGCATGGGTGGTGAACGGGAGATCGAGCAGATCACCGATCGCGGCACGGCCGCGGAGCGCTCGATGCTC
25	CATGCTGTCGATCGCATTCCTGTACGGCTCGGCGCTGGTGTTCGCGATGCACGGCGCAACCATCCTCGCAGTGAGCCGCTTCGGGGGTGAACGCGAGCTCGAACAGATCGTCGACCGCGGCACCGCCTCGGAACGCGCGGCCCTG
26	CGCCCTGTCGATCGTCTTCCTTTACGGTTCTGTTCTTTTGTTTGCCATGCACGGCGCAACCATCCTGGCGGTGAGTCGCTATGGCGGCGAGCGTGAAATCGAGCAAATTGTTGACCGTGGCACGGCGTCCGAGCGTGCAGCCTTG
27	CGCGCTCTCGATCGTGTTCCTCTACGGTTCGGTGCTGCTGTTCGCGATGCACGCCGGCACGATCATGGCGGTCAGCCGCTATGGCGGCGAGCGTGAAGTGGAGCAGTCGCTCGACCGCGGCACCGCCTCGGAGCGTGCGGCGCTC
28	CATGATGTCGATCTTCTTCTTGTTGGGTTCTGTGCTTCTTTTGGCAATCCATGGTGCCACGATTGTGGCCACCTCAAAGTGGGGTGCTGAGCGCGAAATCGACGAGATGGTGATGGAAGGCTCAGGGACGCATCGGGCGCAATTA
29	TGCGCTGTCGATTGTGTTTTTGTACGGTTCTGTGCTGTTGTTTGCCATGCACGGCGCCACCATCTTGGCGGTTGGACGTTACGGCGGTGAGCGTGAGATTGAACAAATTGTAGATCGCGGCACAGCCTCTGAACGTGCGGCCTTG
30	TGCATTGTCGATTGCGTTCTTGTATGGATCAGCGCTGTTGTTTGCGATGCACGGCGCAACGATTCTTGCGGTCGGTCGTTACGGCGGTGAGCGCGAGATCGAACAAATTATTGATCGCGGTACAGCGACGGAACGCGCAGCATTG
31	TGCGCTGTCGATTGTGTTCTTGTACGGCTCTGTGTTGTTGTTTGCCATGCACGGTGCCACCATCTTGGCCGTCGGACGTTATGGCGGTGAGCGTGAAATTGAACAAATTGTAGATCGCGGTACGGCTTCTGAGCGGGCTGCTTTG
32	CGCGCTGTCCATCGTCTTCCTCTACGGCTCGGTGCTGCTGTTTGCCATGCACGGCGCCACCATCCTGGCGGTGGGACGTTACGGTGGTGAGCGAGAGATCGAGCAGATCGTGGACCGCGGCACGGCTTCGGAGCGCGCTGCCCTG
33	TGCGCTCTCGATTGCTTTCTTGTATGGCTCGGCACTGCTGTTTGCCATGCATGGCGCAACAATTCTGGCGGTGGGACGTTACGGCGGCGAGCGCGAGATCGAACAGATCATCGATCGCGGTACCGCGACTGAACGCGCCGCGTTG
34	CGCTCTTTCGATCGTCTTCCTGTACGGTTCGACGCTGCTCTTCGCGATGCACGCCGCAACCATCCTGGCGGTCGGTCAGTATGGCGGCGAGCGTGAGATCGAACAGATCGTCGATCGCGGCACAGCGTCGGAGCGCGCAGCGTTG
35	CATGCTGTCGATCGCGTTTCTGTATGGATCGGTGCTGCTGTTCGCGATGCACGCCGCGACCATTCTGGCGGTGGGTCGCTACGGTGGCGAGCGCGAAATCGAGCAGATCTACGATCGGGGAACCGCGTCTGAGCGGGCCGCGCTG
36	CATGCTGTCGATCGCCTTCCTGTACGGCTCGGCACTGCTTTTTGCGATGCACGGCGCCACGATCCTCGCGGTTAGTCGATTCGGAGGCGAGCGCGAGATCGAGCAGATCACCGACCGCGGCACAGCCTCGGAACGTGCGGCGCTG
37	TGCGCTGTCGATTGCCTTCTTGTACGGTTCTGCGTTGCTGTTTGCGATGCATGGCGCGACGATTCTTGCGGTGGGTCGCTACGGCGGCGAGCGTGAAATCGAGCAGATCATCGATCGTGGTACTGCCACTGAGCGTGCCGCATTG
38	CGCCCTGTCGATCGTCTTCCTGTATGGCAGCGCGGTGCTCTTCGCGATGCACGGCGCCACGATCCTCGCGACGGCCCGCGTAGGTGGTGAACGGGAAATCGAACAGATCACCGATCGCGGGACCGCCGCCGAACGGTCGATGCTG
39	TGCGCTTTCGATCGTCTTCCTCTACGGTTCAGTGCTGCTCTTTGCGATGCATGCCGCGACCATTTTGGCCCTTGGCCGCTATGGTGGTGAGCGTGAAATTGAACAGACGCTTGATCGTGGCACGGCGGCGGAACGTGGTGGGTTG
40	CATGCTGTCGATTGTGTTCTTGTATGGCTCTGTATTGCTCTTTGCAATGCACGGCGCAACCATCCTGGCTGTGAGTCGCTTTGGTGGCGAGCGCGAAATTGAGCAAATCGTCGATCGTGGAACTGCCTCTGAGCGTGCCGGTCTT
41	CGCGCTTTCCATTGTCTTCCTGTACGGATCGGTGCTCTTGTTTGCAATGCACGGTGCCACGATTTTGGCGGTCAGCCGCTACGGTGGCGAACGCGAGATCGAGCAAATTGTGGACCGCGGTACTGCCTCGGAGCGCGCCGCCTTG
42	TGCGCTGTCGATTGCCTTCCTGTATGGCTCGGCACTGCTGTTCGCGATGCACGGTGCAACGATTCTTGCAGTGGGTCGTTACGGCGGCGAGCGCGAGATCGAACAAATCATCGATCGCGGTACAGCCACTGAGCGTGCTGCATTG
43	CGCGCTCTCGATCGTCTTCCTGTACGGCTCGGTGCTGCTGTTCGCGATGCACGGGGCCACCGTGCTGGCGCTGTCGCACCTGGGCGGCGAGCGTGAAGTGCACCAGGTCGTCGACCGCGGCACCGCGGCCGAGCGCGGTGCGCTC
44	CGCTTTGTCGATTGTGTTTTTGTATGGCTCGGTGTTGCTGTTTGCCATGCACGGTGCGACCATCTTGGCCGTCACGCGTTACGGCGGCGAGCGCGAGATTGAGCAAATTGTGGACCGCGGCACTGCCTCCGAGCGCGCCGCATTG
45	TGCGCTGTCGATCGCCTTCCTCTACGGCTCGGCGCTGCTGTTCGCGATGCACGGCGCGACCATCCTCGCGGTGACCCGTTTCGGCGGCGAGCGCGAGATCGAGCAGATCGTCGACCGCGGCACGGCCTCCGAGCGCGCCGCGCTG
46	CATGCTGTCGATTGTGTTCTTGTACGGCTCGGTACTGCTTTTTGCCATGCACGGCGCAACCATCTTGGCAGTCAGTCGTTTTGGCGGCGAGCGTGAAATCGAGCAAATCGTCGATCGCGGTACTGCCTCTGAGCGTGCCGGTCTC
47	CGCCTTGTCCATCGTGTTCTTGTACGGCTCAGCGCTGCTGTTTGCCATGCACGGTGCCACGATTTTGGCGGTGACCCGCTTCGGTGGTGAGCGCGAGATCGAGCAGATCACCGACCGCGGCACAGCCTCTGAACGCGCTGCCTTG
48	TGCCTTGTCCATCGTGTTCTTGTATGGCTCGGCCCTGTTGTTCGCCATGCACGGTGCCACCATTTTGGCGGTGACCCGCTTTGGCGGCGAGCGCGAAATCGAGCAGATCACCGACCGCGGCACGGCTTCTGAGCGCGCCGCTCTG
49	CGCGCTGTCCATCGTCTTCCTCTACGGCTCGACGCTGCTGTTCGCGATGCACGGCGCAACCATCCTGGCCGTGACGCGCTACGGCGGTGACCGGGAAATCGACCAGATCATCGACCGCGGCACCGCCAGCGAGCGCGCTGCGCTG
50	TGCCTTGAGCATTGTGTTCTTGTATGGCTCGGTTCTGCTGTTTGCGATGCACGGTGCCACCATCTTGGCGGTGACCCGTTTTGGTGGTGAACGCGAGATCGAGCAAATTGTCGACCGCGGTACCGCGTCTGAGCGTGCTGCTTTG
51	CGCCCTTTCGATCGCCTTCCTGTATGGCTCAGCCCTGCTGTTTGCCATGCACGGTGCCACCATCTTGGCGGTAGGTCGCTACGGCGGCGAGCGCGAGATCGAGCAAATCGTCGACCGCGGCACAGCCAGCGAGCGCGCTGCCCTC
52	CGCCCTGTCGATCGTGTTCCTATACGGATCGGTGCTGCTTTTCGCGATGCACGCCGGAACCATCATGGCTGTCAGTCGTTTCGGCGGCGAGCGCGAGGTCGAACAAGTGCTCGATCGCGGCACTGCGTCCGAGCGCGCGGCACTG
53	CGCGCTGTCGATCGTCTTCTTGTACGGGTCGGTTCTGCTGTTTGCCATGCACGGCGCCACCATTTTGGCGGTGACTCGGTATGGCGGAGAGCGCGAGATCGAGCAAATTGTGGACCGCGGAACCGCCTCTGAGCGTGCTGGCTTG
54	TGCTTTGTCCATTGTGTTTTTGTATGGCTCGGTCTTGTTGTTTGCCATGCACGGTGCCACCATCTTGGCCGTTGGTCGTTACGGCGGCGAGCGTGAGATTGAACAAATCGTAGACCGCGGCACGGCTTCTGAGCGTGCTGGCTTG
55	CGCGCTGTCCATCGTCTTCTTGTACGGCTCGGTGCTCTTGTTTGCAATGCACGGTGCCACGATTTTGGCCGTGAGTCGCTACGGTGGCGAACGCGAGATCGAGCAGATTGTGGACCGCGGCACTGCCTCGGAGCGCGCCGCCTTG
56	TGCCTTGTCGATCGTGTTTTTGTATGGCTCGGTCTTGTTGTTTGGCATGCACGGCGCGACGATTTTGGCGGTGACCCGTTTCGGCGGTGAGCGCGAGATCGAGCAAATCGTTGACCGTGGCACCGCTTCTGAGCGTGCAGCCTTG
57	CATGCTCTCGATCGTCTTCCTTTACGGGTCGGCGCTGTTGTTTGCCATGCATGGCGCGACCATCCTTGCCGTCAGCCGATTGGGCGGCGAGCGTGAAATCGAACAGATTGTCGATCGTGGAACCGCCACGGAGCGCGCTGCCCTG
58	CGCCCTGTCGATCGCCTTCCTCTACGGATCGGTTCTGCTGTTTGCGATGCACGGGGCCACCATCTTGGCGGTAGGCCGATACGGCGGCGAGCGCGAGATCGAGCAGATCGTCGACCGCGGCACGGCCAGTGAAAGAGCCGCCCTG
59	CGCGCTCTCGATCGCCTTCCTCTATGGATCGGCGCTCCTGTTCGCGATGCACGGCGCGACCGTTCTCGCCATCAGCCGTTACGGCGGCGAGCGCGAGATCGAACAGATCACTGATCGCGGCACGGCGTTCGAGCGTGGCGCTCTC
60	TGCGCTGTCGATTGTGTTCTTGTATGGCTCCGTACTTTTGTTTGCAATGCACGGCGCCACCATCTTGGCCGTTGGACGCTACGGCGGCGAGCGTGAGATTGAACAAATCGTAGACCGCGGTACGGCCTCTGAGCGTGCTGGCTTG
61	TGCCTTGTCGATTGTGTTTTTGTATGGCTCGGCCTTGTTGTTTGCGATGCATGGCGCCACCATTTTGGCGGTGGGCCGTTACGGCGGCGAACGTGAAATTGAGCAAATCGTCGACCGCGGTACGGCCTCAGAACGCGCCGGTTTG
62	CATGCTGTCGATCGTGTTCCTGTACGGCTCTGCCGTGCTCTTCGCCATGCACGCGGCGACGGTGCTGGCCTGCAGCCGCTACGGCGCGGAACGCGAAATCGAGCAGGTCACGGATCGCGGTACGGCTGGCGAACGTATGGGCCTG
63	TGCCTTAAGCATTGTGTTCTTGTATGGCTCTGTGTTGTTGTTCGCCATGCACGGCGCCACCATCTTGGCGGTCACCCGTTATGGGGGAGAACGCGAGATCGAGCAAATTGTCGACCGCGGTACCGCGTCGGAGCGTGCAGGCCTA
64	TGCGCTGAGCATTGTGTTCCTGTACGGGTCAGCCCTGTTGTTTGCCATGCACGGGGCGACCATCTTGTCTGTCACCCGTCTGGGTGGCGACCGAGAGCTAGAGCAGATCGTCGACCGTGGCACTGCCTCGGAACGCGCCGCTTTG
65	CGCGCTTTCGATCGTGTTCCTTTACGGTTCCGTCTTGCTCTTCGCGATGCACGCGGCAACCATTCTGGCACTCGGCCGTTATGGTGGTGAGCGTGAAATCGAACAGACGCTGGATCGTGGCACGGCGGCGGAACGGGGTGGCTTG
66	TGCCTTGTCCATTGTGTTCCTGTACGGTTCTGTCTTGCTGTTTGCCATGCACGGCGCGACCATTCTTGCAGTCAGCCGCTTTGGTGGTGAACGCGAGATAGAGCAAATTGTCGACCGGGGTACAGCTTCCGAGCGAGCTGCACTG
67	TATGGTGGCGATCTTCTTCCTGCTGGGAAGCACGGTTCTGCTCGCCATGCACGGGGCGACGATTCTCGGTGTTCTGCATCTGGACGCACATCGCGAACTGGATGAGATCGAGTCGTCGAAGGAAGGCACGCATCGCGCGCAGCTG
68	TGCGCTTTCGATCGTATTCCTGTACGGCTCAACACTTCTGTTTGCCATGCACGGAGCCACGATCTTGGCAGTGGGCCGGTATGGCGGCGAGCGCGAGATCGAACAGATCACCGATCGCGGTACCGCATCTGAACGCGCTGCACTG
69	CGCGCTTTCCATCGCCTTCCTCTACGGATCGGCGCTACTGTTTGCGATGCATGGGGCGACCATTCTGGCCGTCACCCGTTTGGGCGGCGACCGCGAATTGGAACAGATCGTCGATCGTGGCACAGCATCTGAACGCGCCGCCTTG
70	CGCCTTGTCGATCGTCTTCCTCTACGGCTCGGTGCTGCTGTTTGCCATGCACGGCGCCACCATCCTGGCGGTGGGCCGCTACGGTGGCGAGCGCGAGATCGAGCAGATCGTCGACCGCGGCACGGCCTCGGAGCGGGCGGCCCTG
71	TATGCTATCGATTGCCTTCCTCTATGGATCAGCGCTGTTATTTGCAATGCATGGCGCAACTATCTTAGCCGTTGGTCGTTACGGCGGTGAGCGCGAGATTGAGCAAATTGTTGATCGCGGTACCGCATCGGAGCGTGCCGGACTG
72	CGCGCTCTCGATCGTCTTCCTCTACGGCTCCACGCTGCTGTTTGCGATGCATGGCGCGACGATCCTGGCACTCGGCCGCTATGGCGGCGAGCGTGAGCTCGAGCTGATCGCGGATCGCGGCACGGCGGCGGAACGCGGCGCTCTC
73	TGCCCTGTCCATTGTGTTCCTGTATGGCTCTGCGTTGTTGTTTGCAATGCACGGCGCTACCATCTTGGCAGTGGGCCGCTACGGCGGTGAACGGGAGATTGAACAAATTGTAGATCGCGGCACAGCCTCTGAGCGTGCTGCCTTG
74	TGCCTTGTCGATTGTCTTTTTGTATGGTTCGGTGCTGTTGTTTGCCATGCACGGGGCGACCATCTTGGCCGTGACCCGCTATGGCGGCGAGCGCGAGATCGAGCAAATCGTTGACCGTGGCACGGCGTCTGAGCGCGCAGCCTTG
75	TATGTTGTCGATTGCGTTCTTGTATGGCTCTGCACTCTTGTTTGCCATGCATGGCGCGACAATTCTTGCAGTGAGCCAGTATGGTGGTGATCGCGAGGTTGAGCAGATCGTTGACCGAGGCAGTGCATCAGAGCGTGCGGCGCTA
76	CGCGCTGTCGATCGTCTTCCTGTACGGCTCGGTGCTGCTGTTCGCGATGCACGGTGCCACCATCCTGGCCGTCAGCCGCTTCGGTGGTGACCGCGAGATCGAACAGATCATCGACCGTGGCACGGCAACAGAGCGCGCTGCACTC
77	TGCCTTGTCCATCGTGTTTTTGTACGGCTCGGCCCTGTTGTTCGCCATGCACGGTGCAACCATCTTGGCTGTAACCCGTTTCGGTGGTGAGCGCGAGATTGAGCAGATCACCGACCGCGGAACTGCCTCTGAACGTGCTGCCTTG
78	CATGCTGTCGATCGCCTTCCTGTACGGCTCGGCCCTGGTGTTCGCCATGCACGCCGCCACCATCCTCGCGGTGAGCCGCTTCGGCGGCGAGCGCGAACTGGAGCAGATCGTCGACCGCGGCACGGCCTCGGAGCGCGCAGCCCTG
79	TATGCTGTCGATCGCCTTCCTGTACGGGTCGGTACTGCTGTTTGCCATGCACGCAGGAACCATCCTGGCTGTCGGTCGATACGGTGGTGAGCGCGAGATCGAACAGATCTACGATCGTGGCACTGCGAGTGAGCGCGCCGCGCTG
80	CGCCTTGTCGATCGTGTTCCTCTACGGATCGGTGCTGCTGTTCGCGATGCACGCCGGCACGATCATGGCGGTCAGCCGCTTCGGCGGCGAGCGCGAAGTCGAGCAATCGCTCGATCGTGGTACGGCCTCCGAGCGAGCCGCCTTG
81	TGCGCTGTCGATCGTGTTCCTGTACGGCTCGGTGCTGCTGTTCGCCATGCACGGCGCGACCATCCTCGCGGTGGGCCGCTACGGTGGCGAGCGCGAGATCGAGCAGATCGTCGATCGCGGCACGGCCTCGGAACGCGCGGCGCTG
82	TGCGCTGTCGATCGTCTTCCTGTACGGCTCGGTCCTGCTGTTTGCGATGCACGGCGCCACCATCCTGGCGGTGAGCCGCTTCGGCGGCGACCGCGAGATCGAGCAGATCGTCGATCGCGGCACCGCATCGGAGCGCGCCGCGCTG
83	CGCGTTGTCGATCGTGTTCCTGTACGGCTCGGTGCTGCTGTTTGCGATGCACGCCGGCACCATCATGGCGGTCACCCGCTATGGCGGAGAGCGCGAAGTGGAGCAAGTCCTCGATCGTGGTACGGCCTCCGAACGTGCGGCGCTC
84	CGCGCTCTCGATCGTCTTCCTCTACGGCTCCACGCTGCTGTTTGCGATGCATGGTGCCACGATCCTCGCACTCGGCCGCTACGGCGGCGAGCGTGAGCTTGAGCTGATCGCGGATCGCGGCACGGCAGCCGAGCGCGGCATGCTC
85	CGCGCTGTCTATCGTCTTCCTGTACGGCTCGGTGCTCTTGTTTGCGATGCACGGCGCCACGATTTTGGCGGTCAGCCGCTACGGCGGTGAGCGCGAAATCGAGCAGATTGTGGACCGTGGCACGGCCTCGGAACGAGCCGCCTTG
86	TGCGCTGTCCATTGTGTTCCTCTATGGCTCGGCCCTGTTGTTTGCCATGCACGGCGCGACCATCTTGGCGGTGACACGCTTTGGTGGTGAACGCGAAATCGAGCAGATCACCGACCGGGGCACTGCTTCCGAACGTGCAGCCTTG
87	CGCGCTGAGCATTGTCTTCCTGTACGGGTCGGCCCTGCTGTTTGCCATGCACGGGGCCACGATCCTGGCCGTCAGCCGCTTTGGCGGCGACCGCGAGATCGAACAGATCGTCGACCGGGGCACGGCATCGGAACGCGCCGCCCTG
88	CGCGCTGTCGATCGTGTTCCTGTACGGCTCGGTGCTGCTGTTTGCCATGCACGGTGCCACCATCCTGGCGGTGGGCCGCTACGGCGGTGAGCGCGAGATCGAGCAGATCGTGGATCGCGGCACGGCTTCGGAGCGCGCCGCCCTG
89	CTGCCTCTCGATCGTGTTCCTCTATGGGTCGGTCCTGCTGTTCGCGATGCACGGCGCCACGATCCTCGCGGTCGGCCGATACGGCGGCGAACGCGAGATCGAACAGATCACGGATCGCGGGACCGCGTCTGAACGTGCGGCGTTG
90	CGCGCTCTCGATCGTCTTCCTCTACGGTTCCACGCTGCTGTTCGCGATGCATGGCGCGACGATCCTCGCACTCGGCCGCTACGGCGGTGAGCGTGAGCTGGAACTGATCGCGGATCGCGGCACGGCGGCTGAGCGTGGTGCGTTG
91	CGCACTAAGCATCGTGTTCCTCTACGGTTCGGCCCTGCTGTTTGCCATGCACGGGGCGACGATCTTGTCGGTCACCCGCTTGGGCGGCGACCGCGAGTTGGAACAGATCGTCGATCGTGGCACAGCCTCGGAACGCGCCGCTTTG
92	TGCACTGTCGATTGTGTTTTTGTATGGCTCAGTGTTGTTATTCGCTATGCACGGCGCCACCATCTTGGCAGTTGGTCGCTACGGGGGCGAGCGTGAGATTGAGCAAATTGTCGATCGCGGAACAGCCTCTGAGCGTGCAGGATTA
93	TGCCTTGTCGATTGCATTCTTGTACGGATCAGCACTCTTGTTTGCGATGCACGGCGCAACGATTCTTGCAGTGGGTCGTTACGGCGGTGAGCGCGAGATTGAACAAATTATTGATCGCGGTACAGCAACGGAACGTGCAGCTTTG
94	TGCACTGTCTATCGTATTCCTGTACGGCTCGGTGCTCTTGTTTGCGATGCACGGCGCCACGATTTTGGCGGTCAGCCGCTACGGCGGTGAGCGCGAGATCGAGCAAATTGTCGATCGCGGTACCGCATCTGAACGCGCCGCCCTG
95	CGCGCTCTCGATCGTGTTCCTCTATGGCTCGGTCCTGCTGTTCGCGATGCACGGCGCCACCATCTTGGCGGTCGGCCGCTACGGTGGCGAGCGCGAGATCGAGCAGATCGTCGACCGCGGCACGGCCTCCGAGCGCGCCGCTCTG
96	TGCGCTCTCGATTGCGTTTTTGTACGGCTCGGTGCTGCTCTTTGCGATGCACGGCGCGACCATTCTGGCGGTGGGCCGGTATGGCGGCGAACGCGAGATCGAGCAAATCGTCGATCGCGGTACCGCCTCGGAGCGTGCTGCTTTG
97	CTGCCTCTCGATCGTCTTCCTTTATGGGTCGGCTCTCTTGTTCGCGATGCATGGTGCGACCATTCTTGCCGTCAGCCGTTATGGTGGCGAGCGCGAGATTGAGCAGATCACCGATCGCGGTACGGCTTCTGAACGGGCAGCTTTG
98	CGCGCTGTCGATCGTCTTTCTCTACGGCTCGGTGCTGCTGTTCGCCATGCACGGCGCGACCATCCTCGCGGTGGGTCGTTACGGCGGCGAGCGCGAGATCGAGCAGATCGTCGATCGCGGCACGGCCTCGGAACGCGCGGGCCTT
99	CGCTTTATCGATCGCCTTCCTGTATGGATCAGCCTTGTTGTTCGCCATGCATGGCGCAACAATTTTAGCGGTCGGTCGTTATGGTGGTGAGCGCGAGATTGAACAAATTGTGGATCGTGGCACTGCATCGGAACGTGCAGCCTTG
100	CGCCCTCTCGATCGTGTTCCTCTATGGCTCGACCCTGCTCTTTGCGATGCACGGGGCGACCATCCTGGCCACGACCCGCTACGGCTCCGAGCGTGAAGTCGAGCAGATCACCGACCGCGGCACCGCGGCTGAGCGGGGTGCCCTC
101	CGCGCTGTCCATCGTCTTCCTGTATGGCTCGGTGCTGCTGTTTGCCATGCACGGCGCCACCATCCTGGCGGTGGGCCGCTACGGTGGTGAACGCGAGATCGAGCAGATCGTGGACCGTGGTACCGCCTCAGAGCGTGCCGCCCTG
102	CGCGCTGTCGATCGTGTTCCTGTACGGCTCGGTGCTGTTGTTCGCAATGCACGGTGCCACCATCCTGGCCGTCAGCCGCTTCGGTGGTGAACGCGAGATCGAACAGATCATCGACCGCGGCACGGCCAGCGAACGTGCGGCACTG
103	TGCGCTGTCGATCGTCTTCCTCTACGGTTCAGTGCTGCTGTTCGCCATGCACGGCGCGACGATTCTGGCGGTAAGCCGCTACGGCGGCGAGCGTGAAATTGAACAAATTGTGGACCGCGGCACGGCATCCGAGCGCGCAGCCCTG
104	TGCGCTGAGCATCGTCTTCCTCTACGGATCGGTGCTGATCTTCGCCATGCATGGCGCGACCATCCTGGCAGTGGGCCGCTTCGGCGGCGAGCGTGAGGTGGAACACACCATCGACCGCGGCACCGCGGCCGAGCGTGCGGGCCTG
105	TGCCTTGTCCATTGTGTTCTTGTATGGCTCTGCCTTGCTGTTTGCAATGCACGGCGCCACCATCTTGGCAGTCAGCCGTTACGGCGGTGAGCGAGAGATTGAACAAATCGTAGACCGCGGCACAGCCTCTGAGCGTGCTGCCTTG
106	CGCGCTCTCCATTGTTTTCCTTTACGGATCGGTGCTGCTGTTCGCCATGCACGGTGCAACCATCCTGGCGGTCAGCCGCTACGGTGGCGAGCGTGAAATCGAGCAGATCGTCGACCGCGGTACCGCATCCGAGCGTGCAGCCCTG
107	CGCGCTTTCGATTGTGTTCCTTTATGGCTCCGTGTTGCTCTTTGCGATGCACGCGGCAACCATTCTGGCACTCGGCCGTTATGGTGGTGAGCGTGAGATTGAACAGACGCTGGACCGTGGCACCGCGGCGGAACGCGGTGGCTTG
108	TGCCTTGAGCATTGTCTTCTTGTATGGCTCGGTGCTGCTGTTTGCGATGCACGGTGCCACCATCTTGGCGGTCACACGTTTTGGTGGCGAACGGGAGATTGAACAAATCGTCGACCGTGGTACCGCGTCCGAACGTGCAGGCCTG
109	TGCGCTGTCCATCGCGTTCCTGTACGGCTCGGCACTGCTGTTCGCGATGCATGGCGCCACGATCCTCGCGGTCACCCGGTTCGGCGGTGAGCGCGAGATCGAGCAGATCGTGGATCGCGGCACGGCCTCGGAGCGCGCTGCACTG
110	CGCGCTGTCCATCGTGTTTCTGTATGGCTCGGCCCTGCTGTTTGCCATGCACGGCGCCACCATCTTGGCCGTGACACGTTACGGTGGTGAACGCGAGATCGAGCAGATCACCGACCGGGGGACTGCTTCCGAGCGCGCGGCCTTG
111	TGCGCTTTCCATCGCCTTCCTGTATGGGTCGGCCCTGCTGTTTGCGATGCATGGGGCGACCATTCTGGCCGTCACCCGTTTGGGAGGCGACCGCGAATTAGAACAGATCGTCGATCGTGGCACAGCATCTGAACGCGCGGCTTTG
112	TGCGCTGTCGATTGTTTTCCTCTACGGATCGGCACTTTTGTTTGCCATGCACGGTGCCACGATTTTGGCTGTGGGTCGTTACGGTGGTGAGCGGGAGATTGAGCAAATTGTCGACCGCGGAACTGCCTCTGAGCGCGCTGCATTG
113	CTGCCTCTCGATCGTCTTCCTGTACGGATCCGTGCTGCTGTTTGCCATGCACGGCGCCACGATCCTGGCCGTGAGCCGCTATGGTGGCGAGCGCGAGATCGAGCAGATCGTCGACCGCGGCACCGCGACCGAGCGCGCCGCCCTG
114	TGCTTTGTCGATCGTCTTTTTGTATGGCTCTACCTTGTTGTTCGCGATGCACGGTGCCACCATCTTGGCGGTTGGCCGCTACGGTGGTGAACGTGAGATTGAACAAATTGTCGATCGCGGCACCGCTTCAGAGCGTGCTGCCTTG
115	CGCCCTCTCGATCGTGTTCCTCTATGGATCGGTCCTGCTGTTTGCGATGCACGGCGCGACCATCCTGGCGGTGGGCCGCTATGGCGGCGAGCGCGAGATCGAGCAGATCCTCGACCGCGGTTCGGCTTCCGAGCGTGCAGGCCTG
116	TGCGCTGTCGATCGTCTTCCTCTATGGCTCGGCCCTGCTGTTTGCCATGCACGGCGCGACCATTTTGGCGGTGACCCGCTTTGGTGGTGAGCGTGAGATCGAGCAAATCACCGACCGGGGCACGGCCTCGGAACGTGCGGCCTTG
117	TGCCTTGTCCATCGTGTTCTTGTATGGCTCAGCGCTGCTGTTTGCCATGCACGGTGCCACGATTTTGGCCGTCACCCGTTTTGGCGGTGAGCGTGAGATCGAACAGATCACCGACCGGGGCACGGCTTCTGAGCGCGCTGCCTTG
118	CGCGCTGTCTATCGTGTTCCTGTACGGCTCGGTGCTGCTGTTCGCGATGCATGCGGGCACGATCATGGCCGTCAGCCGCTTCGGCGGCGAACGCGAGGTCGAGCAGTCCCTCGACCGTGGCACGGCCTCCGAGCGCGCTGCGCTG
119	CGCGCTCTCGATCGTCTTCCTCTACGGCTCCGTGCTGCTTTTCGCGATGCACGCGGCGACGATCCTCGCGGTGAGCCGCCTCGGTGGCGAGCGCGAAATCGAGCAGATCACCGACCGCGGCACGGCCGCGGAGCGCTCGGCGCTC
120	CGCTTTATCGATTGCCTTCCTGTATGGATCAGCCTTGTTGTTCGCCATGCATGGCGCAACAATTTTAGCGGTCGGTCGTTATGGTGGTGAACGCGAGATTGAACAGATTGTTGATCGTGGTACCGCCTCTGAACGTGCTGCTTTG
121	CGCTTTGTCGATTGTGTTCTTGTATGGCTCGGTGCTGCTGTTTGCAATGCACGGCGCGACCATCTTGGCCGTGACGCGTTACGGCGGCGAGCGCGAGATTGAGCAAATCGTGGACCGTGGCACCGCCTCTGAACGTGCCGGCTTG
122	TGCGCTCTCGATTGCCTTCCTGTATGGCTCGGCGCTGCTGTTCGCAATGCATGGCGCAACAATTCTTGCGGTAGGACGTTACGGTGGCGAGCGCGAGATCGAGCAGATCATCGATCGCGGTACTGCGACTGAGCGCGCCGCGCTG
123	CGCGCTGTCCATTGCATTCCTCTACGGCTCGGTGCTGCTGTTCGCGATGCACGGCGCGACGATCCTGGCGGTCAGCCGCTTTGGCGGTGAGCGCGAGATCGAACAAATCGCTGACCGTGGCACAGCCTCTGAGCGCGCCGCCTTG
124	CATGCTGTCGATCGCCTTCCTGTACGGATCGACGCTGCTGTTCGCGATGCACGGTGCAACGATCCTCGCGGTCAGTCGCTTCGGCGGCGATCGCGAGGTCGAGCAGATCATCGATCGCGGCACGGCCAGTGAGCGGGCGGCGCTT
125	CGCCCTGTCGATTGCCTTCCTCTACGGCTCGGCCCTGCTGTTCGCAATGCACGGCGCCACCATCTTGGCGGTGGGTCGCTACGGCGGCGAGCGCGAGATCGAGCAGATCGTCGATCGCGGCACAGCCAGCGAGCGCGCTGCCCTC
126	TGCCCTGTCGATCGCCTTCTTGTATGGCTCCGCGCTACTGTTTGCGATGCACGGCGCGACGATTCTTGCGGTGGGTCGCTACGGCGGCGAGCGTGAGATCGAGCAGATTATTGATCGCGGTACCGCGACCGAGCGTGCTGCATTG
127	TGCCCTGTCGATCGTTTTCCTGTACGGCTCTGTACTGCTGTTTGCCATGCACGGCGCGACGATCCTGGCCGTCAGCCGCTACGGTGGAGAGCGTGAAATTGAGCAAATCGTCGATCGCGGCACCGCCTCGGAAAGGGCCGCCCTT
128	CGCACTGTCCATCGTCTTCCTGTACGGCTCGGTTCTGCTGTTTGCCATGCATGGCGCCACGATCCTGGCCGTCAGCCGCTACGGGGGCGAGCGCGAGATCGAGCAGATCGTTGACCGCGGCACGGCCTCCGAACGTGCGGCGCTG
129	TGCCTTGAGCATTGTGTTTTTGTACGGCTCGGTGTTGTTGTTTGCAATGCACGGTGCCACCATCTTGGCGGTCACGCGTTTTGGTGGCGAGCGGGAGATTGAACAAATCGTCGACCGTGGCACCGCGTCTGAGCGTGCTGCTTTG
130	CGCGTTGTCGATCGTGTTCCTGTATGGCTCAGTGCTGCTGTTTGCAATGCATGCCGGCACCATCCTGGCGGTCAGCCGCTTCGGCGGTGAGCGCGAGGTGGAGCAATCACTGGACCGCGGCACCGCATCCGAGCGCGCGGCCTTG
131	CATGCTCTCGATCGCCTTCCTCTACGGATCGGCGCTGCTCTTCGCCATGCATGGCGCGACGATCCTTGCGGTGTCACGCCTTGGCGGCGAGCGCGAGATCGAGCAGATCATCGACCGCGGCACGGCGTCTGAGCGCGCGGCCCTG
132	CGCGCTGTCGATCGTCTTCCTGTACGGCTCGGTGCTGCTGTTCGCAATGCACGGTGCCACCATCCTCGCCGTCAGCCGCTTCGGTGGTGACCGCGAGATTGAGCAGATCATCGACCGCGGCACGGCCTCGGAGCGTGCTGCGCTC
133	CGCCTTGTCCATCGTGTTCTTGTACGGCTCAGCGTTGCTGTTTGCCATGCACGGCGCCACGATTTTGGCGGTCACACGCTTCGGCGGTGAGCGAGAGATCGAACAGATCACCGACCGCGGAACGGCCTCTGAACGCGCTGCCTTG
134	TATGCTCTCGATCGCATTCCTCTACGGTTCTGCACTCTTGTTTGCGATGCACGGTGCCACTATCTTGGCAGTCGGCCGATATGGTGGAGAGCGTGAGATTGAGCAAATTGTGGATCGGGGTACTGCCTCGGAGCGCGCTGGATTA
135	CGCCTTGTCCATCGTGTTCTTGTATGGCTCAGCCCTTTTGTTTGCCATGCACGGTGCCACGATTTTGGCGGTCACGCGCTTTGGCGGTGAGCGTGAGATCGAGCAGATCACCGACCGGGGTACGGCCTCTGAGCGCGCTGCCTTG
136	TGCGCTGTCGATTGTGTTCCTCTATGGCTCGGTGCTGCTGTTTGCGATGCACGGCGCCACCATTCTGGCGGTGAGCCGCTTTGGTGGTGAACGCGAGATCGAGCAGATCGTCGACCGCGGCACCGCCTCGGAGCGCGCCGCCCTG
137	CGCGCTGAGCATCGTGTTCCTCTATGGCTCGGCCCTCTTGTTCGCGATGCACGGCGCCACCATTCTTGCGGTGTCGCGCTTTGGCGGGGACCGGGAACTGGAGCAGATCGCAGACCGGGGCACCGCATCCGAACGCGCGGCATTG
138	CATGTTATCGATTTTCTTTTTGTACGGTTCTGTATTGCTCTTTGCGATGCATGGCGCAACGATTTTAGCGGTCAGTCGGTATGGTGGTGAGCGCGAAATTGAGCAAATCGTTGATCGTGGTACGGCATCTGAACGAGCAGCTTTG
139	TGCTTTGTCGATTGTGTTTTTGTACGGCTCGGCCTTGTTGTTTGCGATGCATGGCGCCACCATTTTGGCGGTGGGCCGTTATGGCGGTGAACGTGAGATCGAGCAAATCGTCGATCGTGGGACCGCTTCTGAACGCGCTGGCTTG
140	TGCACTGAGCATTGCCTTCCTCTACGGATCGGCCCTGCTGTTTGCGATGCACGGGGCGACCATTCTGGCGGTGACCCGTCTCGGCGGCGACCGCGAGTTGGAGCAGATCGTTGACCGTGGCACGGCATCAGAGCGGGCTGCCCTG
141	TGCGTTATCAATTGTGTTTTTGTATGGCTCGGTGTTGCTGTTTGCCATGCACGGCGCCACCATTTTGGCGGTGACCCGATTTGGTGGTGAGCGCGAGATTGAACAAATTGTGGACCGTGGCACTGCATCTGAGCGAGCAGCGTTG
142	CGCACTCAGCATCGTGTTCCTGTACGGCAGCGTGCTGCTGTTCGCGATGCACGGCGCCACCATCCTGGCCGTCACCCGCTACGGCGGCGACCGCGAGATCGACCAGATCGTCGACCGCGGCACGGCCAGCGAACGCGCGGCCCTG
143	CGCGCTCTCGATCGTCTTCTTGTATGGGTCGGCCTTGTTGTTCGCGATGCACGGCGCGACCGTCCTCGCGGTCAGCCACCTGGGCGGCGAGCGCGAGATCGGGCAGATCGTCGACCGCGGGACCGCGGCCGAGCGCGGTGGGTTG
144	CGCGCTGTCGATTGTCTTCCTGTATGGCTCGGCCCTGCTGTTTGCCATGCACGGCGCCACCATCCTGGCCGTCACCCGTTTCGGTGGCGAGCGCGAGATCGAGCAGATCGTCGACCGCGGCACCGCTTCGGAGCGCGCGGCCCTC
145	CGCACTCTCCATCGTGTTCCTCTATGGATCAGTGCTGCTGTTCGCGATGCACGGTGCCACCATTCTGGCGGTCAGCCGCTACGGCGGCGAGCGTGAGATCGAGCAGATCGTCGATCGCGGTACCGCCTCCGAGCGCGCCGCACTG
146	CGCGCTTTCCATCGCCTTCCTGTATGGGTCGGCCCTGCTGTTTGCGATGCATGGGGCCACGATTCTGGCCGTCACCCGTTTGGGCGGCGACCGCGAATTGGAACAGATTGTCGATCGTGGCACAGCCTCGGAACGCGCCGCATTG
147	TGCGCTATCGATTGCCTTCCTCTACGGCGCCACCTTGCTGTTTGCCATGCACGGCGCAACCATCTTGGCGGTCAGCCAGTTTGGCGGCGAGCGCGAAATTGAGCAAATCGTGGACCGTGGCACGGCCTCGGAGCGCGCAGCCCTT
148	TATGTTATCGATTGCCTTCCTCTATGGTTCGGCATTGTTATTTGCCATGCACGGTGCAACCATCCTCGCGGTTGGTCGCTACGGTGGTGAACGCGAGATTGAACAAATTGTAGATCGCGGCACAGCCTCTGAGCGTGCTGCCTTG
149	CGCGCTGTCGATCGTCTTCCTGTACGGCTCGGTGCTGCTGTTTGCCATGCATGGCGCCACCATCCTGGCAGTCAGCCGCTTCGGCGGGGAGCGGGAGATCGAGCAGATCGTGGACCGCGGCACCGCGTCGGAGCGCGCCGCCCTG
150	TGCATTGTCGATTGCGTTCTTGTATGGATCAGCGCTCTTGTTCGCGATGCACGGCGCAACAATTCTTGCGGTCGGTCGTTACGGCGGTGAGCGCGAGATTGAACAAATTATTGATCGCGGTACAGCAACGGAACGTGCAGCTTTG
151	TGTTTTGTCGATTGTGTTCTTGTATGGTTCTGTGTTGTTGTTTGCAATGCACGGTGCCACCATTCTGGCTGTAAGCCGTTACGGCGGTGAACGTGAGATTGAACAAATTGTTGATCGCGGTACAGCTTCTGAGCGTGCAGCCTTG
152	CTGCCTTTCGATCGCCTTCCTCTATGGCTCGACGCTGCTGTTCGCGATGCACGGCGCAACGATCCTCGCGGTCGGGCGGTACGGCGGTGAGCGCGAGATCGAGCAGATCACTGATCGCGGGACCGCATCGGAGCGCGCCGCCCTG
153	CGCCTTGTCGATTGTGTTTTTGTATGGCTCTGCACTGTTGTTTGCAATGCACGGTGCCACCATCTTGGCCGTCGGCCGTTATGGCGGCGAGCGCGAGATTGAACAAATTGTGGACCGTGGCACGGCTTCTGAGCGTGCTGGCTTG
154	CGCGCTCTCCATCGTCTTCCTGTACGGCTCCGCCGTGCTCTTCGCGATGCACGGCGCCACTATTCTCGCCGTCGCCCGCATGGGTGGTGAGCGCGAAATCGAGCAGATCACCGACCGCGGCACCGCGGCCGAACGCTCGATGCTC
155	CGCGCTGTCGATCGTCTTCCTCTATGGATCGGCGCTCCTGTTCGCGATGCACGGCGCCACTGTACTTGCCATCAGCCGGTACGGCGGCGAGCGCGAGATCGAGCAGATTACCGATCGCGGCACAGCGTTTGAGCGCGGCGCTCTC
156	CGCTTTGTCGATTGTCTTTTTGTACGGCTCGGTGCTGCTGTTTGCCATGCACGGGGCGACCATCTTGGCCGTGACCCGCTATGGTGGTGAGCGCGAGATCGAACAAATCGTTGACCGTGGCACGGCCTCTGAGCGCGCCGCCTTG
157	CGCCCTGTCCATCGTGTTCCTGTACGGCTCGGTGCTGCTGTTTGCCATGCACGGGGCCACCATCCTCGCGGTGGGCCGCTACGGTGGTGAGCGCGAGATCGAACAGATCGTGGACCGCGGCACGGCTTCCGAGCGGGCGGCCCTG
158	CGCTTTGTCTATCGTCTTCCTCTACGGCTCTGTGCTCTTGTTTGCCATGCATGGCGCAACCATCTTGGCGGTGAGTCGCTATGGCGGCGAGCGTGAAATCGAGCAAATTGTTGACCGTGGCACGGCGTCCGAGCGTGCAGCCTTG
159	CGCACTTTCGATTGTGTTCCTTTATGGGTCAGTCCTGCTGTTCGCGATGCATGCCGCAACCATCCTGGCGCTGGGCCGCTATGGTGGTGAGCGTGAAATCGAACAGACGCTGGACCGTGGCACGGCGGCGGAACGCGGTGGCCTG
160	TGCCCTGTCGATCGTCTTTCTTTATGGATCAGTGCTGCTATTTGCTATGCACGGCGCCACCATTTTGGCGGTGACGCGATATGGTGGCGAGCGCGAGATTGAACAAATTGTGGACCGTGGTACGGCCTCTGAGCGTGCTGGCTTG
161	CGCCCTCTCGATCGTCTTCCTCTATGGCTCGACCCTGCTGTTCGCCATGCACGGGGCGACCATCCTGGCGACCAGCCGTTACGGCGCCGAACGTGAGGTGGAGCAGATCACGGACCGGGGCACGGGCACCGAGCGGGCCGCCCTG
162	CGCTTTGTCGATTGTTTTCTTGTATGGCTCGGTGTTGCTGTTTGCGATGCATGGCGCGACCATCTTGGCCGTGACTCGTTACGGCGGCGAGCGCGAGATTGAACAAATCGTTGACCGCGGCACAGCCTCTGAACGTGCCGGATTG
163	TGCTTTGTCGATTGTGTTTTTGTATGGCTCGGTGTTGCTGTTCGCTATGCACGGTGCCACCATCTTGGCGGTCACACGCTTTGGTGGCGAGCGTGAAATCGAACAAATCGTCGACCGTGGTACCGCGTCTGAACGTGCTGCTTTG
164	CGCGCTTTCGATCGTCTTTCTCTATGGCTCAGTCCTGTTGTTTGCGATGCATGCTGCAACCATCCTGGCGCTTGGGCGTTATGGCGGCGAACGCGAAATCGAACAGACTTTGGATCGCGGCACGGCAGCGGAACGCGGCGGCCTG
165	TGCACTGTCGATCGCATTCCTCTACGGTTCAACGCTGTTGTTCGCGATGCACGCCGGCACGATCCTGTCGGTGACGAGGCTGGGGGGTGACCGCGAGCTCGAACAGATCGTCGATCGCGGCTCCGCCTCGGAACGTGCCGCGCTC
166	ACGCGCTGTCCATCGTCTTCCTGTACGGCTCGGTGCTGCTGTTTGCCATGCACGGTGCCACCATCCTGGCGGTGGGCCGTTACGGCGGCGAGCGTGAGATCGAGCAGATCGTGGACCGCGGCACGGCTTCCGAGCGCGCTGCCCTG
167	CATGCTGTCGATCGCCTTCCTGTACGGCTCCGCCCTGTTGTTTGCGATGCACGGCGCCACCATCCTGGCGGTAAGCCGGTTTGGCGGCGAGCGCGAGCTTGAGCAGATCGTGGATCGCGGCACCGCCTCCGAACGTGCGGCCCTG
168	CGCGCTCTCGATCGTTTTCCTTTACGGATCAGTGTTGCTGTTCGCCATGCACGGTGCAACCATTCTGGCGGTCAGTCGCTACGGTGGCGAGCGAGAAATTGAGCAGATCGTCGACCGTGGTACAGCATCCGAGCGCGCAGCCCTG
169	TATGCTGTCGATCGCGTTCCTGTACGGCTCCACGCTGCTCTTCGCGATGCACGGCGCCACGATCCTGGCGGTGACACGACTGGGAGGCGAGCGGGAGATCGAGCAGATCACCGACCGGGGCACTGCTTCCGAACGTGCCGCGCTC
170	CGCACTTTCGATCGTGTTCCTTTATGGTTCCGTCTTGCTCTTTGCGATGCATGCGGCAACCATTCTGGCGCTAGGGCGTTATGGTGGTGAGCGTGAAATCGAACAGACGCTTGACCGCGGCACTGCAGCGGAACGCGGTGGCCTG
171	CGCGCTCTCGATCGTCTTCCTTTACGGCTCCGTGCTTCTGTTTGCCATGCACGGCGCCACGATCCTGGCGGTCGGCCGCTTCGGCGGCGAGCGTGAGGTGGAGCAGACGGTGGATCGCGGCACCGCGGCGGAGCGTGCGGGCCTC
172	TGCGCTGTCGATTGCCTTCTTGTACGGCTCTGCATTGCTGTTTGCGATGCACGGCGCGACGATTCTTGCGGTTGGTCGCTACGGCGGCGAGCGTGAGATCGAGCAAATTATTGATCGTGGTACTGCGACCGAGCGCGCCGCCTTG
173	CGCGCTTTCGATTGTGTTCCTCTACGGTTCGGTCCTACTGTTTGCGATGCACGCGGCAACTATTCTGGCACTCGGCCGTTATGGTGGTGAACGTGAAATCGAACAAACGCTGGACCGTGGCACGGCAGCGGAACGTGGTGGCCTG
174	CGCGCTCTCGATCGTCTTCTTGTACGGCTCGGCGCTCCTGTTCGCGATGCACGGCGCGACCGTCCTGGCGGTGAGCCACCTGGGCGGCGAGCGTGAGATCGGGCAGATCGTCGACCGCGGCACGGCGGCCGAGCGTGGTGGGTTG
175	CGCGCTGTCGATCGTGTTTCTCTACGGCTCGGCGCTGCTGTTCGCGATGCACGGTGCGACCATCCTCGCGGTGACCCGCTACGGCGGGGAACGCGAGATCGAGCAGATCGTCGATCGCGGAACCGCGTCGGAGCGCGCCGCCCTG
176	CGCCCTTTCCATTGCGTTCCTCTACGGCTCTGCCGTGTTGTTCGCCATGCACGGGGCCACCATTCTGGCGGTCGCTCGGATGGGTGGTGAGCGGGAAATCGAGCAGATCACCGACCGTGGAACGGCCGCCGAGCGCTCCATGCTC
177	CTGCCTCTCGATCGTCTTCCTGTATGGCTCCACCCTGCTGTTCGCCATGCACGGCGCGACCATCCTGGCCACCAGCCGCTACGGGTCCGAGCGCGAGGTCGAACAGATCACCGACCGGGGCACGGGTGCCGAACGCGGCGCGCTG
178	CGCCCTCTCGATCGTCTTCCTGTACGGCAGCGCGGTGCTCTTCGCCATGCACGCCGCGACGATCCTCGCGACGGCCCGCATGGGTGGTGAGCGGGAGATCGAGCAGATCACCGATCGCGGGACCGCGGCCGAGCGGTCGATGCTC
179	TGCGCTGTCGATCGTCTTCTTGTATGGCTCGGTGCTTTTGTTTGCGATGCACGGTGCCACGATTTTGGCGGTGAGTCGCTACGGTGGCGAACGCGAAATCGAGCAGATTGTGGACCGCGGTACCGCGTCGGAACGCGCCGCACTC
180	TGCGTTGTCGATTGCATTCTTGTATGGATCAGCGCTCTTATTTGCGATGCACGGCGCAACGATTCTTGCTGTCGGTCGTTACGGTGGTGAGCGCGAGATTGAACAAATTATTGATCGCGGTACAGCGACTGAACGTGCAGCTTTG
181	TGCCCTGTCCATTGTGTTCCTGTATGGCTCTGCATTGTTGTTTGCAATGCACGGCGCTACCATTTTGGCAGTGGGCCGCTACGGCGGTGAACGTGAGATTGAACAAATTGTCGACCGCGGAACTGCCTCTGAGCGTGCTGGCTTG
182	CGCGCTCAGCATCGCCTTCCTTTATGGATCGACCCTGCTGTTCGCCATGCACGGCGCCACCATCCTGGCGGTGGGCCGTTATGGCGGGGAACGCGAAATCGAACAGATCACCGATCGCGGCACTGCCTCTGAACGTGCAGCGCTG
183	TGCGCTCTCGATCGTGTTCCTCTACGGCTCGACCCTGCTGTTCGCGATGCACGGGGCGACGATCTTGGCCGTAAGCCGCTTTGGCGGCGACCGCGAAATCGAGCAGATCGTCGATCGCGGCACGGCATCCGAGCGTGCGGCCCTG
184	CGCGCTCTCGATCGTCTTCCTCTACGGCTCCGTGCTGCTCTTCGCGATGCACGGCGCGACGATCCTGGCGGTGGGCCGCTTCGGCGGCGAACGTGAGGTCGAGCAGGCCTATGACCGCGGCACCGCGGCCGAGCGCGCCGGCATC
185	CATGTTGTCGATTGTGTTCTTGTATGGCTCGGTATTGCTCTTTGCCATGCACGGCGCAACCATCTTGGCAGTCAGTCGTTTTGGTGGCGAGCGTGAAATTGAGCAAATCGTCGATCGTGGAACTGCCTCTGAGCGTGCCGGCCTT
186	CGCGCTGAGCATTGCGTTCCTGTACGGCTCGGTGCTGCTGTTCGCGATGCACGGCGCCACCATCCTGGCCGTCACCCGCTACGGCGGCGACCGCGAGATCGATCAGATCATCGACCGCGGCACGGCCAGCGAACGTGCGGCACTG
187	CATGCTGTCGATCGCCTTCCTTTACGGGTCGGTGTTGCTCTTCGCGATGCACGGCGCGACGATTCTCGCGGTCAGCCGCTACGGTGGCGAGCGTGAGATCGAGCAGATCTACGACCGCGGCACGGCGTCCGAGCGCGCGGCCCTA
188	CGCCCTGTCGATTGTCTTCCTCTACGGCTCGGTGCTGCTCTTCGCGATGCACGGCGGAACGATTCTGGCGGTCAGCCGCTTTGGCGGTGAGCGCGAGATCGAACAAATCGCCGATCGAGGAACAGCCTCCGAGCGCGCCGCTTTG
189	CTGCCTCTCGATTGTCTTCCTCTATGGGTCGGCTCTGTTGTTCGCGATGCATGGTGCGACCATTCTTGCTGTGAGCCGCTATGGTGGCGAGCGCGAGATCGAGCAGATTACCGATCGCGGTACGGCTTCTGAACGGGCTGCATTG
190	CGCGCTTTCGATCGTGTTCCTCTACGGGTCTGCGGTTCTCTTCGCGATGCACGGGGCGACCATCCTTGCCCTGGGCCGCTACGGCGGTGAGCGCGAGATCGAGCAGATCACCGATCGCGGGACGGCAGCCGAACGCGGCGCGCTG
191	AGCCTTGTCCATTGTGTTCCTGTATGGCTCTGCATTGTTGTTTGCAATGCACGGCGCTACCATTTTGGCAGTGGGCCGCTACGGCGGTGAACGTGAGATTGAACAAATTGTAGATCGCGGCACAGCCTCTGAGCGTGCTGCCTTG
192	TGCCCTGTCGATCGTGTTTCTGTACGGGTCGGTTCTGCTCTTCGCGATGCACGGCGCCACGATCCTGGCCGTGAGCCGCTACGGTGGCGAGCGGGAGATCGAGCAGATCGTCGATCGAGGTACCGCCTCCGAGCGCGCTGCACTG
193	CATGCTGTCGATCGTATTCCTGTACGGATCGACGGTGCTATTCGCGATGCACGCCGGCACGATCCTGGCGGTGAGCCGCTACGGCGGTGACCGCGAGATCGACCAGATCGTGGATCGCGGAACGGCCTCGGAGCGTGCGGCGCTC
194	CGCGCTCTCGATCGTGTTCCTCTACGGCTCCGTGCTGCTGTTCGCGATGCATGGCGCCACGATCCTGGCGCTGGGCCGCTACGGCGGCGAGCGTGAGCTGGAGCTGATCTCGGATCGCGGCACGGCGGCCGAGCGCGGTGCCCTC
195	CGCGCTGTCGATCGCCTTCCTCTACGGTTCGGCGCTGCTGTTCGCGATGCACGGGGGCACCATCCTTGCGGTCACCCGCTTCGGCGGTGAGCGCGAGATCGAGCAGATCGTCGACCGGGGCACGGCCTCCGAGCGCGCCGCGCTG
196	TGCTTTGTCGATTGCCTTCTTGTACGGCTCTACCTTGTTGTTCGCCATGCACGGCGCCACCATCTTGGCGGTAGGCCGTTATGGTGGTGAACGAGAAATTGAACAAATTGTGGATCGCGGCACCGCTTCAGAACGTGCAGCCTTG
197	TGCGCTGTCGATCGCGTTCCTCTACGGCTCGACGCTGCTGTTCGCGATGCACGGCGCGACGATCCTCGCGGTGGGCCGCTACGGCGGGGAGCGCGAGATCGAGCAGATCGTCGACCGCGGCACCGCCTCCGAGCGCGCGGCGCTC
198	CGCGCTGTCTATCGTCTTCCTCTACGGCTCAGTGCTGCTGTTTGCCATGCACGGGGCCACCATCCTGGCGGTCGGCCGCTACGGCGGTGAACGAGAGATCGAGCAGATCGTGGACCGTGGCACAGCGTCCGAGCGCGCAGCCCTG
199	TGGCCTCAGCATCGTGTTCCTCTACGGATCGACGCTGCTGTTCGCGATGCATGGCGCGACGATCCTCGCGGTCGGCCGCTTCGGCGGCGAGCGCGAGGTGGAGCAGGCCTATGACCGCGGTACCGCGATGGAGCGCGCCGGGCTG
200	CACCTTGTCGATTGTGTTTTTGTATGGCTCTGCACTGTTGTTTGCAATGCACGGTGCCACCATCTTGGCCGTCGGCCGTTATGGCGGCGAGCGTGAAATTGAACAAATCGTAGACCGCGGCACGGCTTCTGAGCGTGCTGCCTTG
201	CGCCTTCTCGATCGTGTTCCTCTATGGCTCGGTGCTGCTGTTCGCCATGCATGCCGGCACCATCCTGGCCGTTACCCGCTACGGCGGCGAGCGCGAGATCGAGCAGATCGTTGATCGCGGCACGGCCTCTGAACGTGCTGCCCTG
202	CGCCCTGTCGATCGCGTTCCTGTATGGCTCGACGCTGCTCTTTGCGATGCACGGTGCAACCATCCTCGCCGTGTCGCGTTTCGGCGGGGAGCGGGAGATCGAGCAGATCGTCGACCGTGGCACGGCCTCCGAGCGTGCGGCGCTG
203	CGCGCTTTCGATCGTGTTCCTTTATGGTTCTGTGTTGCTCTTTGCGATGCACGCCGCAACCATTCTGGCGCTTGGGCGTTATGGTGGTGAGCGTGAAATCGAACAGACACTGGACCGCGGCACTGCGGCGGAACGCGGTGGCTTG
204	CTGCCTTTCGATCGTGTTCCTTTACGGATCGACCTTGCTGTTCGCGATGCATGGCGCGACGATCCTGGCGGTTGGCCGTTATGGCGGTGAGCGCGAGCTAGAACATATCACCGATCGCGGCACCGCCGCCGAGCGCGCGGCCTTG
205	CGCGCTGTCCATCGTGTTCCTCTATGGCTCGGCCCTGCTGTTTGCCATGCACGGCGCCACCATTTTGGCGGTGACCCGTTACGGTGGTGAACGCGAGATCGAGCAGATCACCGACCGCGGTACCGCCTCGGAGCGTGCGGCCTTG
206	TGCGCTGTCGATCGTGTTCCTCTACGGTTCAGTCCTGCTGTTCGCCATGCACGGCGCCACGATTCTGGCTGTCACCCGCTTCGGCGGAGAGCGCGAGATCGAGCAGATCGTCGATCGCGGCACGGCCTCGGAACGCGCGGCGCTG
207	CGCGCTGTCGATCGTGTTCCTCTATGGCTCGGCCCTGCTGTTTGCCATGCACGGTGCGACCATTTTGGCGGTGACCCGCTTTGGTGGTGAACGCGAGATCGAACAGATCACCGACCGGGGCACGGCCTCTGAGCGTGCGGCCTTG
208	ATGCGCTGTCGATTGTGTTCTTGTATGGCTCTGTGCTGTTGTTTGCAATGCACGGCGCTACCATTTTGGCAGTGGGTCGCTACGGCGGCGAGCGTGAGATTGAACAAATCGTAGACCGCGGTACGGCTTCTGAGCGTGCTGGCTTG
209	TGCGCTGTCGATCGTGTTCCTCTACGGTTCGGTCCTGCTGTTCGCCATGCACGGCGCCACGATTCTGGCTGTCACCCGCTTCGGCGGAGAGCGCGAGATCGAGCAGATCGTCGACCGCGGTACGGCTTCTGAGCGTGCTGGCTTG
210	CATGCTCTCGATCGCGTTCCTCTATGGATCCGCACTGATCTTCGCGATGCATGGCGCAACAATTCTCGCGGTTTCCCATCTCGGTGGTGATCGCGAAATCGAACAGATCATCGACCGTGGCACCGCCTCGGAACGTGCGGCTTTG
211	CGCCCTCTCGATTGTCTTCCTCTACGGCTCCACACTGCTGTTCGCGATGCACGGAGCGACGATCCTCGCGGTCGCGCGCTTCGGCGGCGAGCGCGAGGTGGACCAGGCGGTGGATCGCGGCACCGCGATGGAGCGCGCTGGCCTC
212	CGCCCTCTCGATCGTGTTCCTGTACGGGTCGGTCCTGCTGTTTGCGATGCACGGCGCGACCATCCTGGCGGTGGGCCGGTATGGCGGCGAGCGCGAGATCGAGCAGATCCTCGATCGCGGCTCGGCTTCGGAGCGGGCAGGGCTG
213	CGCCCTGTCCATCGTCTTCTTGTACGGCTCAGTGCTGCTGTTTGCCATGCACGGGGCAACTATTTTGGCAGTCAGCCGCTACGGCGGGGAGCGCGAGATTGAGCAAATCGTCGATCGCGGCACAGCCTCTGAGCGCGCCGCACTG
214	TATGCTCTCGATCGCCTTCCTTTACGGATCGGCGCTGCTCTTCGCCATGCATGGCGCGACCATTCTCGCCGTCGGCCGCTTCGGCGGCGAGCGTGAGATCGAGCAGATCCTCGATCGCGGCACGGCGTCTGAACGCGCGGCTTTG
215	CGCGCTGTCGATCGCCTTCCTTTACGGCAGCACGCTGCTGTTCGCGATGCACGGGGCCACCATCCTGGCCGTCACGCGCTACGGCGGTGACCGCGAGATCGACCAGATCATCGACCGCGGCACGGCCAGCGAACGCGCCGCACTG
216	CATGCTGTCGATCGTATTCTTGTACGGCTCGGTACTGCTGTTTGCGATGCACGCAGCGACTATCCTCGCCGTCAGCCGCTTTGGTGGTGAGCGCGAAATCGAACAGATTGTCGATCGCGGTACCGCGTCGGAGCGCGCCGCGCTG
217	TGCGCTGTCGATTGTTTTCCTGTATGGCTCGGCACTTTTGTTTGCGATGCACGGCGCCACAATTTTGGCTGTGGGCCGCTATGGTGGTGAGCGTGAGATTGAGCAGATCGTCGATCGTGGAACCGCCTCGGAGCGTGCTGGCTTG
218	CGCCTTGTCGATTGTGTTCTTGTATGGCTCTGTGCTGTTGTTTGCAATGCACGGCGCTACCATCTTGGCAGTGGGCCGCTACGGCGGCGAGCGTGAGATTGAACAAATTGTAGATCGCGGTACAGCGTCTGAGCGTGCTGCCTTG
219	CGCCTTGTCGATTGTGTTTTTGTATGGATCAGCGCTGTTGTTTGCGATGCACGGCGCAACGATTCTTGCAGTGGGTCGTTACGGCGGTGAGCGCGAGATTGAACAAATTATTGATCGCGGTACAGCGACGGAGCGCGCAGCTTTG
220	TGCCTTGTCGATTGTGCTCTTGTATGGCTCTGTACTGTTGTTTGCAATGCACGGCGCCACCATCTTGGCCGTTGGACGTTACGGCGGCGAGCGTGAAATTGAACAAATCGTAGACCGCGGCACGGCTTCTGAGCGTGCTGGCTTG
221	CGCGCTGTCCATCGTGTTCCTATACGGCTCGGTGCTCTTGTTTGCCATGCACGGCGCCACGATCTTGGCGGTCAGCCGCTACGGTGGAGAGCGCGAGATTGAGCAAATTGTGGACCGCGGAACTGCCTCGGAACGCGCCGCCCTC
222	CATGCTCTCGATTGCCTTCCTTTATGGCTCGGCGGTGCTGTTCGCGATGCATGGCGCCACCATCCTGGCGGTGGGCCGCTATGGCGGCGAGCGCGAGGTGGAACAATCGGTCGACCGTGGCACGGCGGCCGAGCGGGCGGCGCTC
223	CGCCTTGTCGATTGTGTTTTTGTATGGATCGGTGCTGTTATTTGCGATGCACGGAGCCACCATTTTGGCGGTCAGCCGTTACGGCGGCGAGCGCGAGATTGAACAAATTGTGGACCGTGGCACGGCTTCTGAGCGTGCTGGCTTG
224	CGCGCTCTCGATCGCTTTCCTCTACGGTTCGGCGCTCCTGTTCGCGATGCACGGGGCGACCATCCTTGCGGTCAGCCGTTATGGCGGCGAGCGCGAGATCGAGCAGATCACCGATCGCGGCACGGCGTCGGAGCGCGCAGCCCTG
225	CGCGCTCTCGATCGTCTTCCTCTACGGCTCCACGCTGCTCTTCGCGATGCATGGCGCCACGATCCTCGCGGTGGGCCGCTTCGGCGGCGAACGTGAGGTGGAGCAGACGATCGACCGCGGCACCGCGGCCGAGCGCGCCGGTCTC
226	TGCCCTGTCCATTGTGTTCCTGTATGGCTCTGCGTTGTTGTTTGCAATGCACGGCGCTACCATCTTGGCAGTGGGCCGCTACGGCGGTGAACGTGAGATTGAACAAATCGTTGACCGTGGCACGGCGTCTGAGCGCGCAGCCTTG
227	CGCGCTGTCGATCGTCTTCCTGTATGGCTCGACGCTGCTGTTCGCGATGCACGGCGCGACCATCCTGGCCGTCACCCGCTACGGCGGTGACCGCGAAATCGACCAGATCATCGATCGCGGCACGGCCAGCGAACGCGCCGCCCTC
228	CGCGCTTTCGATTGTGTTCCTCTATGGCTCGGTGCTGCTGTTTGCGATGCATGCGGCAACCATCCTGGCGCTTGGGCGCTATGGTGGTGAACGCGAAATCGAACAGACTTTGGATCGTGGCACGGCAGCGGAACGCGGTGGTTTG
229	CTGCCTCTCGATTGTCTTCCTTTACGGCTCGGTGCTGTTGTTCGCCATGCATGGCGCGACGATCCTCGCCGTGACGCGCTATGGCGGTGAACGCGAAATCGAGCAGATCACGGACAGAGGCACGGCGTCTGAGCGCGCGGCTTTG
230	TGCCTTGTCCATCGTCTTTTTGTATGGCTCGGTGCTGCTGTTTGCCATGCACGGGGCCACCATTTTGGCCGTGACCCGCTACGGCGGTGAGCGCGAGATTGAACAAATTGTCGACCGTGGCACGGCGTCTGAGCGTGCAGCCTTG
231	CGCGCTGAGCATCGTCTTCCTTTACGGGTCGGCCCTGCTGTTTGCCATGCACGGGGCAACGATCCTGGCTGTCAGCCGTTTCGGCGGCGACCGCGAGATCGAACAGATCGTGGATCGGGGCACGGCTTCGGAACGCGCTGCCCTG
232	CATGCTCTCGATCGTGTTCCTTTACGGATCGACGCTTCTCTTCGCGATGCACGGCGCCACGATCCTGGCGGTCAGCCGCTTCGGCGGCGAACGCGAGATCGAGCAGATTCTGGATCGAGGCACGGCGTCGGAACGTGCGGCGCTG
233	CATGCTCTCGATCGTCTTCCTCTACGGGTCGGCGCTCCTGTTCGCCATGCATGGCGCGACGATCCTTGCGGTCGGCCGTTATGGCGGTGAACGCGAGATCGAGCAGATCACGGACCGGGGCACGGCCTCTGAACGCGCCGCTCTC
234	CGCGCTGTCGATCGTCTTCCTGTACGGCGCGACGCTGCTGTTCGCGATGCACGGCGCCACCATCCTGGCGGTCAGCCAGTTCGGCGGCGAGCGCGAGATCGAGCAAATCGTCGACCGCGGTACCGCCTCCGAGCGCGCCGCCCTC
235	CGCGCTCTCGATCGTGTTCCTGTACGGCAGCGCGGTGCTCTTCGCCATGCATGCCGCGACGATCCTCGCCGTGGCCCGGCTGGGTGGCGAGCGTGAAATCGAACAGATCACCGATCGTGGTACGGCCGCCGAGCGTTCCATGCTG
236	CATGCTCTCGATCGCCTTCCTCTATGGGTCGGCGCTGCTCTTCGCCATGCATGCGGCGACCATTCTGGCCGTCAGCCGCTTTGGCGGCGAGCGTGAGATCGAGCAGATCGTGGATCGTGGAACGGCCTCCGAGCGCGCCGCCCTC
237	CGCACTGTCGATCGTGTTCCTGTATGGCTCGGTGCTGCTGTTCGCGATGCACGGCGCCACCATCCTGGCGGTGGGCCGCTACGGCGGCGAGCGCGAGATCGAGCAGATCGTGGACCGCGGCACCGCCTCCGAGCGCGCCGCCCTG
238	CATGCTCTCGATCGTCTTCCTCTACGGGTCGACGCTGCTGTTCGCGATGCACGGGGGCACGATCCTCGCCACCAGCCGGTACGGGGCCGAGCGTGAGATCGACCAGATCGTCGATCGCGGCACCGCCACCGAGCGCGCCGCTCTG
239	CGCCCTCTCGATCGTCTTCCTGTACGGTTCGACGCTGCTCTTCGCGATGCACGCCGCAACCATCCTGGCGGTCGGTCAGTACGGCGGCGAGCGTGAGATCGAACAGATCGTGGATCGCGGCACGGCGTCGGAGCGCGCGGCGCTG
240	TGCCTTGTCCATTGTGTTCCTGTATGGCTCTGCGTTATTGTTTGCAATGCACGGCGCCACCATCTTGGCAGTGGGCCGCTACGGCGGCGAACGTGAGATTGAACAAATTGTGGATCGTGGAACTGCATCGGAGCGCGCTGGCTTA
241	CGCCTTGTCGATTGTGTTTTTGTATGGCTCTGCACTGTTGTTTGCAATGCACGGTGCCACCATCTTGGCCGTCGGCCGTTATGGCGGCGAGCGAGAGATTGAACAAATTGTGGACCGCGGCACTGCCTCCGAGCGCGCCGCATTG
242	TATGCTATCGATTGCCTTCCTCTATGGTTCGGCACTCTTATTTGCCATGCACGGTGCCACTATCTTGGCAGTCGGTCGATATGGTGGAGAGCGTGAGATTGAGCAAATTGTGGATCGGGGAACCGCATCAGAGCGCGCTGGCTTA
243	CGCCTTGAGCATCGTCTTCCTGTACGGATCGGCCCTGCTGTTCGCGATGCACGGGGCGACCATCTTGTCGGTCACGCGTCTGGGCGGCGACCGGGAACTGGAACAGATCGTTGACCGCGGAACGGCATCGGAACGGGCTGCGTTG
244	CATGCTTTCGATTGCTTTCCTATATGGATCAGCACTCTTATTTGCAATGCATGGTGCAACCATTTTGGCAGTAAGCCGCTTTGGTGGTGAACGTGAGATTGAGCAAATCGTAGATCGTGGTACAGCTTCAGAAAGAGCCGCTTTG
245	GCATTGTCGATTGCGTTCTTGTATGGATCAGCGCTCTTGTTCGCGATGCACGGCGCAACGATTCTTGCGGTAGGTCGTTACGGCGGTGAGCGCGAGATTGAACAAATTATTGATCGCGGTACAGCGACGGAGCGCGCAGCATTG
246	CGCTCTGAGCATTGCCTTCCTCTACGGATCGGCCCTGCTGTTTGCGATGCACGGGGCAACCATTCTGGCGGTGACCCGTCTGGGTGGCGACCGCGAGTTGGAGCAGATTGTGGATCGTGGCACGGCCTCGGAGCGGGCAGCTCTG
247	CGCGCTCTCGATCGTCTTCCTGTACGGCTCGTGCCTGCTGTTCGCGATGCACGGCGCGACGATCCTGGCCGTGGGCCGCTACGGCGGCGACCGCGAGGTCGAGCAGATCGTCGATCGCGGCACCGCGTCCGAACGCGCCGCGCTG
248	CGCGTTGTCGATCGTGTTCCTGTACGGATCAGTACTGCTGTTTGCCATGCACGCGGGAACCATCATGGCGGTCTCCAAGTACGGTGGTGAACGTGAAATCGAGCAAACACTCGATCGCGGTACAGCCTCCGAACGTGCGGCGCTC
249	CGCGCTGTCGATCGTCTTCCTCTACGGCTCGGTGCTGCTGTTCGCGATGCACGGCGCCACCATCCTGGCGGTCAGCCGCTTCGGTGGCGAGCGCGAGATCGAACAGATCGTCGACCGCGGCACGGCCAGCGAGCGTGCCGCATTG
250	CATGCTCTCGATCGCCTTCCTCTATGGCTCGGCACTGCTGTTCGCCATGCATGGCGCCACCATCCTCGCCGTCTCGCGGCTGGGCGGTGAGCGCGAGATCGAGCAGATCATCGACCGCGGCACGGCCTCTGAGCGCGCCGCCCTG
251	TGCGCTGTCGATTGTGTTCTTGTATGGCTCTGTGCTGTTGTTTGCAATGCACGGCGCTACCATCTTGGCAGTGGGTCGCTACGGCGGCGAGCGTGAGATTGAACAAATCGTCGATCGCGGTACCGCCTCGGAGCGTGCTGCTTTG
252	ATGCCCTGTCGATTGCCTTCTTGTACGGCTCTGCGTTGCTGTTCGCGATGCACGGCGCGACGATTCTTGCGGTTGGTCGCTACGGCGGCGAGCGTGAAATCGAGCAGATTATTGATCGTGGTACTGCCACCGAGCGTGCCGCATTG
253	CGCGCTCTCGATCGTGTTCCTCTACGGCTCGGTCCTGCTGTTCGCGATGCATGGCGCAACAATCCTCGCGGTCGGTCGCTACGGTGGGGACCGGGAGATCGAGCAGATCACCGACCGCGGTACGGCTTCGGAGCGCGCCGGTCTG
254	TGCGCTGTCGATTGTGTTCTTGTATGGCTCTGTGCTGTTGTTTGCAATGCACGGCGCTACCATCTTGGCAGTGGGTCGCTACGGCGGCGAGCGTGAGATTGAACAAATTGTTGATCGCGGTACAGCTTCTGAGCGTGCAGCCTTG
255	CATGCTCTCGATCACGTTCCTCTACGGATCGACGCTGCTGTTCGCCATGCACGGGGGCACGATCCTGGCCTGCTCGCGCTACGGCGCGGAGCGCGAGATCGACCAGATCGTCGACCGCGGCACGGCCACCGAGCGCGCCGCCCTG
256	TGCGCTGTCCATCGTGTTCCTCTATGGATCGGCCCTGCTGTTTGCCATGCACGGTGCGACCATTTTGGCGGTGACACGCTTTGGTGGTGAACGCGAAATCGAGCAGATCACCGACCGTGGCACCGCTTCGGAGCGTGCGGCCCTG
257	CGCGCTGTCGATTGCCTTCCTCTATGGCTCTGCTCTGCTGTTCGCCATGCACGGCGCTACCATCCTGGCCGTGGGCCGCTATGGTGGCGAACGGGAGATTGAACAGATCGTCGACCGTGGCACAGCGTCCGAGCGCGCTGCCTTG
258	TGCGTTGTCGATCGTGTTCCTGTACGGCTCAGTACTGCTGTTTGCCATGCACGCCGGCACCATCCTGGCGGTCAGCCGCTTTGGCGGTGAGCGCGAAGTGGAGCAAACGCTGGACCGCGGCACAGCTGCAGAACGTGCGGCATTG
259	TGCGCTGTCGATTGTGTTCTTGTATGGCTCTGTGCTGTTGTTTGCAATGCACGGCGCTACCATCTTGGCAGTGGGCCGCTACGGCGGCGAGCGTGAGATTGAACAAATCGTAGACCGCGGTACCGCCAGCGAGCGAGCCGCCTTG
260	CATGCTGTCGATCGCTTTCCTCTACGGCGCGACGCTGCTGTTCGCGATGCACGGCGCCACCATCCTGGCAGTCACCCGTCTGGGCGGCGAGCGGGAGATCGAGCAGATCACCGACCGGGGCACGGCATCGGAGCGCGCCGCCCTG
261	ATATGTTATCGATTGTCTTCCTCTATGGTTCGGCACTCTTATTTGCTATGCACGGCGCAACCATCTTGGCAGTTGGGCGTTATGGTGGTGAGCGTGAGATCGAGCAGATTGTGGATCGTGGTACTGCATCAGAGCGCGCTGGCTTA
262	CGCGCTGTCGATCGTGTTCCTGTACGGCTCGACGCTGCTCTTCGCGATGCACGGCGCCACCATCCTGGCCGTCACCCGCTATGGCGGCGACCGCGAGATCGACCAGATCATCGACCGCGGCACGGCCAGCGAGCGAGCCGCCCTC
263	CGCTTTGTCTATCGTATTCCTCTACGGCTCAGTGCTCTTGTTTGCCATGCACGGTGCAACCATCCTTGCTGTGAGTCGCTATGGCGGCGAGCGTGAAATTGAGCAAATTGTTGATCGTGGCACGGCGTCCGAGCGTGCAGCCTTG
264	CATGCTCTCGATCGTGTTCCTCTACGGCTCGACGCTGCTGTTCGCCATGCACGGCGCGACGATCCTGGCGGTCAGCCGCTTCGGCGGCGAACGCGAAATCGAGCAGATCGTCGACCGCGGCACCGCGTCCGAGCGCGCGGCGCTG
265	CGCGTTGTCGATCGTGTTCCTGTATGGCTCGGTACTGCTGTTCGCCATGCACGCGGGCACCATCATGGCCGTCTCCAAATACGGCGGCGAGCGAGAGATCGAGCAGACAATCGATCGCGGTACAGCCAGTGAGCGTGCTGCGCTC
266	CGCGCTTTCGATCGTGTTTCTCTACGGTTCGGTGATGCTCTTTGCCATGCACGGAGCGACGATTCTCGCGGTGACCCGCTACGGCGGCGAACGCGAGCTTGAACAGATCACGGATCGCGGAACGGCCACCGAACGCGCTGCCTTG
267	CGCCTTGAGTATTGTGTTCTTGTATGGCTCGGTGCTGCTGTTTGCCATGCATGGTGCCACCATATTGGCGGTGACACGTTTTGGTGGTGAACGAGAAATTGAACAAATCGTCGATCGCGGAACCGCTTCTGAGCGTGCAGCCCTT
268	CGCCTTGTCGATTGTGTTCTTGTATGGCTCTGTGCTGTTGTTTGCAATGCACGGCGCTACCATCTTGGCAGTGGGCCGCTACGGCGGTGAACGTGAGATTGAACAAATTGTAGATCGCGGCACAGCCTCTGAGCGTGCTGCCTTG
269	CGCTTTGAGTATTGTGTTTTTGTACGGCTCGGTGTTGTTGTTCGCCATGCACGGCGCCACCATTTTGGCGGTCACCCGTTTTGGCGGAGAACGTGAAATTGAACAAATTGTCGACCGCGGTACCGCGTCGGAACGTGCAGCCCTG
270	TGCTCTTAGCATCGTCTTCCTTTATGGTTCAGCCCTGCTGTTCGCTATGCACGGGGCGACCATCTTGTCGGTGACCCGACTGGGCGGCGACCGTGAGTTGGAGCAGATTGTTGACCGGGGCACAGCATCAGAACGTGCCGCTTTG
271	CGCCTTGTCGATTGTGTTCTTGTATGGCTCGGTGCTGTTGTTTGCCATGCACGGCGCCACCATCTTGGCCGTTGGACGTTACGGCGGCGAGCGCGAGATTGAACAAATCGTAGACCGCGGCACGGCTTCTGAGCGTGCTGGCTTG
272	CGCGCTGTCGATTGTGTTCTTGTACGGTTCTGTGTTGTTGTTTGCCATGCACGGTGCCACCATCTTGGCCGTCGGACGTTATGGCGGTGAGCGTGAGATTGAACAAATTGTAGATCGCGGTACAGCGTCTGAGCGTGCTGCCTTG
273	ATATGTTATCGATTGCCTTCCTCTATGGTTCGGCATTGTTATTTGCCATGCATGGCGCAACTATCCTCGCGGTTGGTCGCTACGGTGGTGAGCGCGAAATTGAACAAATTGTGGATCGTGGAACTGCATCGGAGCGCGCTGGCTTA
274	CGCCTTGTCGATTGTGTTTTTGTATGGCTCTGCACTGTTGTTTGCAATGCACGGTGCCACCATCTTGGCCGTCGGCCGTTATGGCGGCGAGCGAGAGATTGAACAAATTGTGGATCGTGGAACTGCATCGGAGCGCGCTGGCTTA
275	TATGCTTTCGATCGTCTTCCTCTATGGCTCGACACTGTTGTTCGCCATGCACGGAGCGACCATTCTCGCCGTCAGCCGCTTTGGTGGCGAACGCGAGATCGAGCAGATCGTCGATCGCGGCACTGCCTCGGAAAGGGCGGCCCTC
276	CGCGCTCAGCATCGCCTTCCTTTACGGCTCGGTGCTGCTGTTTGCCATGCACGGCGCCACCATCCTTGCGGTGGGCCGTTATGGCGGCGAGCGCGAAATCGAACAGATCACCGATCGCGGCACTGCCTCTGAACGTGCAGCGCTG
277	CATGCTGTCGATTGCCTTCCTGTACGGCTCGGCGCTGGTGTTCGCGATGCACGGCGCCACCATCCTCGCGGTGAGCCGCTTCGGCGGCGAGCGGGAACTCGAGCAGATTGTCGATCGCGGCACTGCGTCCGAGCGCGCCGCGCTG
278	TGCTTTGTCGATTGTGTTTTTGTATGGCTCGGTGCTGCTGTTTGCGATGCACGGTGCGACCATCTTGGCCGTGACGCGTTACGGCGGCGAGCGTGAGATTGAGCAAATCGTCGATCGAGGAACTGCCTCCGAGCGCGCTGGTTTG
279	CGCGCTCTCGATCGTGTTCCTGTATGGCAGCGCGGTGCTCTTCGCCATGCATGGGGCGACGATCCTCGCGGTGGCCCGCCTCGGCGGCGAACGCGAAATCGAGCAGATCACGGATCGTGGTACGGCCGCGGAACGCTCGATGCTC
280	CATGCTGTCGATCGTGTTCCTGTACGGCTCAACGCTGCTGTTCGCGATGCACGGCGCGACGATCCTCGCGGTGACGCCGTACGGCGGCGAGCGCGAGATCGAGCAGATCGTCGACCGCGGCACGGCCTCGGAGCGCGCCGCGCTC
281	CGCCCTGTCGATCGCTTTCCTGTATGGGTCGGCCCTGCTGTTCGCCATGCACGGCGCCACCATCCTGGCGGTCGGGCGTTACGGCGGCGAGCGCGAAATCGAACAGATCGTGGACCGCGGCACGGCTTCCGAGCGCGCCGCCCTG
282	ACGCCTTGTCGATTGTGTTTTTGTATGGCTCTGCATTGTTATTTGCCATGCACGGTGCCACTATCTTGGCCGTCGGCCGTTATGGCGGCGAGCGAGAGATTGAACAAATTGTAGATCGCGGTACAGCGTCTGAGCGTGCGGCCTTG
283	TGCGCTGTCCATCGTCTTCCTGTACGGCTCGGTATTACTGTTTGCGATGCATGGCGCCACGATCTTGGCAGTGAGCCGCTTCGGCGGCGAGCGCGAGATCGAGCAGATCGTCGACCGCGGCACCGCGTCGGAACGCGCCGCCCTG
284	CGCCCTGTCGATCGCCTTCCTCTACGGCTCGGCGCTGCTGTTTGCGATGCACGGCGCCACCATCTTGGCGGTGGGTCGCTACGGCGGCGAGCGCGAGATCGAGCAGATCGTCGACCGCGGCACAGCCAGCGAGCGCGCTGCCCTC
285	CGCCTTGTCGATCGTCTTCCTGTACGGCTCGGTCTTGTTGTTTGGCATGCACGGCGCGACGATTTTGGCGGTGACCCGATTTGGTGGTGAGCGCGAGATCGAGCAAATCGTTGACCGCGGCACAGCTTCTGAGCGTGCAGCCTTG
286	CGCGCTATCCATCGTCTTCCTGTACGGCTCGGTGCTGCTGTTTGCCATGCACGGTGCCACCATCCTGGCGGTGGGCCGTTACGGCGGCGAGCGTGAGATCGAGCAGATCGTGGACCGCGGCACGGCTTCCGAGCGCGCTGCCCTG
287	TGCGCTGTCGATTGTGTTTTTGTATGGTTCGGTGCTGCTGTTTGCCATGCACGGCGCAACTATTTTGGCTGTAGGCCGCTACGGTGGTGAGCGTGAAATTGAGCAGATCATTGACCGCGGCACAGCATCTGAGCGCGCAGGCCTC
288	CGCCTTGTCGATTGTGTTCTTGTATGGCTCTGTGCTGTTGTTTGCCATGCACGGCGCTACCATCTTGGCCGTTGGACGTTACGGCGGCGAGCGCGAGATTGAACAAATCGTAGACCGCGGCACGGCTTCTGAGCGTGCTGGCTTG
289	CGCGCTCTCGATCGTGTTCCTCTACGGCTCGGTGCTGCTCTTCGCGATGCACGCCGCGACGATCCTTGCCGTGAGCCGCCTCGGCGGCGAGCGCGAGATCGAGCAGATCACCGACCGTGGCACCGCGGCCGAGCGCTCGCAGCTG
290	TGCGCTCTCGATCGTGTTCCTCTACGGCTCGGTCCTGTTGTTCGCGATGCATGGCGCGACGATCCTGGCGGTCGGTCGCTACGGCGGGGACCGGGAGATCGAGCAGATCACCGACCGCGGCACCGCGTCGGAACGGGCGGGCCTG
291	TGCCCTGTCGATTGTGTTCTTGTATGGCTCTGTGCTGTTGTTTGCCATGCACGGCGCGACCATCTTGGCCGTCGGACGTTACGGCGGTGAGCGTGAGATTGAACAAATCGTAGACCGCGGCACAGCCAGCGAGCGCGCTGCCCTC
292	CGCGCTGTCTATCGTCTTCCTGTACGGCTCAGTACTGTTGTTTGCCATGCACGGCGCAACCATTCTGGCGGTGACGCGCTTTGGCGGCGAACGGGAGATCGAGCAAATTGTTGACCGCGGCACTGCTTCGGAGCGGGCTGCCCTG
293	CATGCTCTCCATCGCCTTCCTCTATGGATCGGCGCTGCTCTTCGCCATGCATGCGGCGACCATTCTGGCGGTGAGCCGGTTTGGCGGCGAGCGTGAAATCGAGCAGATCGTCGATCGTGGAACGGCATCGGAACGCGCCGCCCTG
294	TGCGCTGTCGATTGCCTTTTTGTATGGCGCCACCTTGTTGTTTGCCATGCACGGTGCAACCATCTTGGCGGTCAGCCAGTTTGGCGGCGAGCGCGAGATTGAGCAGATCGTGGACAGAGGCACAGCCTCCGAGCGCGCAGCCCTT
295	CGCGCTCTCGATCGTCTTCCTCTACGGCTCGACCCTGCTCTTCGCGATGCATGGGGCGACGATCCTGGCACTCGGTCGCTACGGCGGCGAGCGTGAGATCGAGCTGACACTCAACCGTGGCACGGCGGCCGAGCGCGGTGGCCTG
296	CGCGCTCAGCATCGCGTTCCTCTATGGTTCGACCCTGCTGTTCGCCATGCACGGCGCGACCATTCTCGCCGTCGGCCGCTATGGCGGTGAACGCGAAATCGAACAGATCACCGATCGTGGTACCGCGTCCGAACGCGCCGCGCTG
297	CGCGCTTTCGATCGTGTTCCTTTACGGTTCCGTCTTGCTCTTTGCGATGCACGCGGCAACCATTCTGGCGCTTGGGCGTTATGGTGGTGAGCGTGAAATTGAACAGACGCTGGACCGCGGCACGGCTGCGGAACGTGGTGGCCTG
298	CATGCTCTCGATCGTGTTCCTGTACGGCTCCACCGTGCTGTTCGCGATGCACGCCGGAACGATCCTCGCCGTGAGCCGCTATGGCGGTGATCGCGAGATAGACCAGATCGTTGACCGGGGTAGCGCCTCAGAGCGTGCTGGCTTG
299	CGCCTTGTCGATTGTGTTTTTGTATGGCTCGGTGTTGCTGTTTGCCATGCACGGTGCGACCATCTTGGCCGTCACGCGTTACGGCGGCGAGCGCGAGATTGAGCAAATTGTAGATCGCGGTACAGCGTCTGAGCGTGCTGCCTTG
300	TATGCTGTCGATTGTGTTCTTGTATAGCTCGGTATTACTCTTTGCTATGCACGGCGCAACCATTCTGGCGGTCAGTCGCTTTGGTGGCGAACGTGAAATTGAGCAAATCGTCGATCGTGGAACTGCCTCTGAGCGCGCCGGCCTC
301	CGCGCTGTCTATCGTGTTCCTGTACGGCTCGGTGCTCTTGTTTGCGATGCACGGCGCCACAATTTTGGCGGTCAGCCGCTACGGTGGTGAGCGCGAGATCGAGCAAATTGTCGATCGCGGCACCGCATCTGAACGCGCCGCCCTG
302	CGCGCTCTCGATCGTCTTCCTCTACGGGTCGGCGGTGCTGTTCGCGATGCACGGGGCGACCATTCTCGCACTCGGCCGCTACGGCGGTGAACGCGAGATCGAGCAGATCACCGATCGCGGCACGGCTGCCGAACGCGGCGCGCTG
303	CGCGCTTTCAATCGTGTTCCTTTACGGTTCCGTCCTGCTGTTCGCGATGCACGCGGCAACCATTCTGGCACTCGGCCGTTATGGTGGTGAACGTGAAATCGAACAGACGCTGGACCGCGGCACGGCAGCGGAACGTGGTGGGTTG
304	ACATGTTGTCGATTGTGTTCTTGTATGGCTCGGTATTGCTCTTTGCTATGCACGGCGCAACCATCCTGGCAGTTAGTCGATTTGGTGGCGAGCGTGAAATTGAGCAAATCGTCGATCGTGGAACTGCCTCTGAGCGTGCCGGCCTC
305	CATGCTGTCGATTGTGTTCTTGTACGGCTCAGCGCTGCTGTTTGCCATGCACGGTGCCACGATTTTGGCGGTGACCCGCTTCGGCGGTGAGCGCGAGATCGAGCAAATCACCGACCGCGGCACAGCCTCTGAGCGCGCTGCCTTG
306	CGCCTTGTCGATCGTGTTCCTGTATGGCTCGGTGCTGCTGTTTGCGATGCACGGTGCCACCATCCTGGCGGTCAGCAGGTTCGGCGGTGAGCGCGAAATCGAGCAGATCGTCGACCGCGGCACGGCCAGCGAACGCGCGGCACTG
307	CGCGCTGTCCATCGTGTTCTTGTATGGATCAGTGCTCTTGTTTGCCATGCACGGTGCCACCATTTTGGCAGTGACGCGTTATGGTGGAGAGCGCGAGATTGAACAAATTGTCGACCGCGGCACTGCCTCTGAGCGTGCTGGCTTG
308	CGCGCTCAGCATCGCCTTCCTTTATGGATCGACGCTGCTGTTTGCCATGCACGGCGCGACCATTCTCGCCGTTGGCCGCTACGGCGGCGAACGCGAAATCGAACAGATCACCGATCGTGGTACGGCCTCCGAACGTGCAGCGCTG
309	CGCGCTTTCGATCGTGTTCCTGTATGGCTCGGTGCTGCTGTTCGCCATGCATGGCGCGACGATCCTCGCCCTTGGCCGCTACGGCGGCGAGCGCGAGATCGAACTGGTGCTCGATCGCGGTACGGCGGCTGAGCGCGGTGGCCTG
310	CGCGCTGTCGATCGTGTTCCTGTACGGCTCGGTGCTGCTGTTCGCCATGCACGGCGCGACCATCCTCGCGGTGGGCCGCTACGGTGGCGAGCGCGAGATCGAGCAGATCGTCGATCGCGGTACCGCCAGCGAGCGAGCCGCCTTG
311	CGCGCTCTCGATCGTCTTCCTCTACGGCTCCACGCTGCTCTTCGCGATGCATGGCGCCACGATCCTCGCGGTGGGCCGCTTCGGCGGCGAGCGTGAGGTGGAGCAGGCGGTGGATCGCGGCACCGCGGCCGAGCGTGCGGGCCTC
312	CGCGCTCAGCATCGTCTTCCTCTATGGTTCGACCCTGTTGTTCGCCATGCACGGCGCCACCATCCTCGCGGTTGGCCGTTACGGCGGTGAACGCGAAATCGAACAGATCACCGATCGTGGCACCGCATCCGAACGCGCCGCCTTG
313	TGCGCTGTCGATTGTGTTTTTGTACGGTTCTGTGCTGTTGTTTGCCATGCACGGCGCCACCATCTTGGCGGTTGGACGTTACGGCGGTGAGCGTGAGATTGAACAAATTGTGGATCGTGGAACTGCATCGGAGCGCGCTGGCTTA
314	CGCGCTGTCCATCGTGTTCTTGTACGGCTCAGCACTGCTGTTTGCCATGCACGGCGCCACGATTTTGGCGGTCACACGCTTCGGCGGCGAACGCGAGATCGAGCAGATCACCGACCGAGGCACGGCCTCTGAGCGTGCCGCCTTG
315	TGCTCTTTCCATCGTCTTCTTGTATGGATCGGTGCTGTTATTTGCGATGCACGGAGCCACCATTTTGGCGGTCAGCCGTTACGGCGGCGAGCGCGAGATTGAACAAATTGTGGACCGCGGCACTGCCTCCGAGCGCGCCGCATTG
316	CGCGCTTTCGATCGTGTTCCTCTACGGCTCGGTTCTGCTGTTCGCGATGCACGCTGCAACCATTCTGGCACTCGGCCGTTATGGTGGTGAGCGTGAAATTGAACAAACGCTGGACCGCGGCACGGCCTCCGAGCGTGCAGCGCTC
317	CGCGCTGTCCATCGTATTCCTCTACGGCTCGGTACTCTTGTTTGCGATGCACGGTGCCACGATTTTGGCGGTCAGTCGCTACGGTGGTGAGCGCGAGATTGAGCAGATTGTCGACCGCGGCACTGCCTCTGAACGCGCCGCCTTG
318	CATGCTCTCGATCGCCTTCCTGTACGGCAGCGCGGTGCTCTTCGCGATGCACGGCGGTACGATCCTCGCCGCCAGCCGCTACGGCGCTGAGCGCGAAATCGAGCAGATCACGGATCGCGGCACCGGCGCCGAGCGCTCCCAGCTC
319	CGCCTTGTCGATTGTGTTCTTGTATGGCTCTGTGCTGTTGTTTGCAATGCACGGCGCTACCATCTTGGCAGTGGGCCGCTACGGCGGCGAGCGTGAGATTGAACAAATCGTAGATCGCGGCACAGCCTCTGAGCGTGCTGCCTTG
320	ATGCGCTGTCGATTGTGTTCTTGTATGGCTCTGTGCTGTTGTTTGCAATGCACGGCGCTACCATCTTGGCAGTGGGTCGCTACGGCGGCGAGCGTGAGATTGAACAAATTGTAGATCGCGGTACAGCGTCTGAGCGTGCTGCCTTG
321	CGCGCTCTCGATTGCGTTTCTCTACGGGTCGACGCTGCTCTTTGCGATGCACGGCGCGACGGTGTTGGCGCTCTCGCATCTGGGCGGCGAGCGCGAGGTTGGGCAGATCGTCGATCGCGGCACCGCCGCCGAGCGCGGCGCGCTC
322	CGCCTTGTCGATTGTGTTTTTGTATGGCTCTGCATTGTTGTTTGCAATGCACGGCGCTACCATTTTGGCAGTGGGCCGCTACGGCGGTGAACGTGAGATTGAACAAATTGTAGATCGCGGCACAGCCTCTGAGCGTGCGGCCTTG
323	CGCACTGTCGATCGTCTTCCTCTACGGCTCGGTGCTGTTGTTCGCGATGCACGGCGCCACCATCCTGGCGGTCAGCCGCTTTGGTGGCGAACGCGAGATCGAGCAGATCGTCGACCGCGGCACCGCCAGCGAGCGCGCCGCACTC
324	CGCGCTCTCGATCGTGTTCCTCTACGGCTCGACCCTGCTGTTCGCGATGCACGGGGCCACGATCTTGGCCGTAAGCCGGTTCGGCGGCGACCGCGAGATCGAGCAGATCGTCGATCGCGGGACGGCGTCCGAGCGTGCGGCGTTG
325	TGCGCTTTCCATCGTCTTTTTGTATGGCTCGGTGCTGCTGTTTGCCATGCACGGCGCCACCATCCTGGCGGTGAGCCGCTTCGGTGGCGAGCGGGAGATAGAGCAAATCGTAGACCGAGGCACGGCCAGTGAGCGCGCTGCGCTC
326	TATGCTTTCGATCGCCTTCCTGTATGGGTCGGCGCTCCTGTTCGCGATGCATGGCGCGACCATTCTTGCCGTCAGTCAGTACGGTGGCGATCGCGAGATCGAGCAGATCGTCGACCGCGGTACTGCATCCGAGCGGGCCGCTCTC
327	CGCCCTGTCGATCGTCTTCCTCTACGGCTCGGTGCTGCTGTTCGCGATGCACGGCGCAACGATTCTGGCGGTGAGCCGCTTCGGGGGTGAACGCGAAATCGAGCAGATCGTCGATCGCGGCACCGCCAGCGAACGTGCGGCACTG
328	CTGCCTCTCGATCGTGTTTCTCTACGGCTCGACGCTGCTCTTCGCGATGCACGGCGCCACCGTGTTGGCTCTCAGCCACCTCGGCGGTGAGCGAGAGGTCAGCCAGGTGATCGACCGCGGCACCGCCGCCGAGCGCGGCGCGCTC
329	TGCATTGTCGATTGCGTTCTTGTATGGATCAGCGCTGTTGTTTGCGATGCACGGCGCAACGATTCTTGCAGTGGGTCGTTACGGCGGTGAGCGCGAGATTGAACAAATTATTGATCGCGGCACAGCCTCTGAGCGTGCTGCCTTG
330	CGCACTTTCCATCGTCTTCTTGTATGGATCGGTGCTGTTATTTGCGATGCACGGAGCCACCATTTTGGCGGTCAGCCGTTACGGCGGCGAGCGCGAGATTGAACAAATTGTAGATCGCGGCACAGCCTCTGAGCGTGCTGCCTTG
331	CGCGCTGTCGATCGTCTTCCTGTACGGCTCTGTGCTGCTCTTTGCGATGCACGGCGCCACGATCCTGGCTGTGAGCCGCTTCGGTGGTGAACGCGAGATCGAACAGATCGTTGACCGGGGTACGGCCAGCGAACGCGCAGCTCTC
332	ACGCGCTTTCGATTGTGTTCCTTTATGGTTCCGTCCTGCTCTTTGCGATGCACGCGGCAACCATTCTGGCACTCGGCCGTTATGGTGGTGAGCGTGAAATCGAACAGACGCTGGACCGCGGCACGGCTGCGGAACGTGGTGGCTTG
333	TGCGCTGTCGATTGTTTTCCTTTACGGATCGGCACTTTTGTTTGCGATGCACGGAGCCACGATTTTGGCGGTAGGCCGTTACGGTGGTGAGCGCGAGATTGAACAAATTATTGATCGCGGTACAGCGACGGAGCGCGCAGCATTG
334	CATGCTCTCGATTGCCTTCCTTTACGGGTCGGCCCTCTTGTTCGCCATGCATGGCGCGACGATCCTTGCGGTCGGCCGTTATGGCGGCGAGCGCGAGATCGAGCAGATCACGGACCGTGGTACAGCCTCGGAACGCGCCGCACTT
335	CGCGCTGTCGATTGCCTTCCTGTACGGCTCGGTCCTGCTTTTTGCGATGCACGGCGCCACCATTTTGGCGGTGGGCCGCTATGGGGGCGAACGGGAAATCGAACAGATCGTCGACCGTGGCACGGCCAGTGAGCGCGCCGCCCTG
336	CGCGCTGTCCATCGTCTTTTTGTATGGCTCGGTGCTGCTGTTTGCCATGCACGGCGCCACCATCTTGGCGGTGAGCCGCTTCGGCGGCGAGCGTGAGATCGAGCAAATCGTGGACCGCGGCACCGCGTCAGAGCGTGCGGCATTG
337	TGCGCTGTCGATTGTTTTCCTTTACGGATCGGCACTTTTGTTTGCGATGCACGGAGCCACGATTTTGGCGGTAGGCCGTTACGGTGGTGAGCGGGAGATTGAGCAAATTATCGACCGCGGTACCGCCAGCGAGCGAGCCGCCTTG
338	CGCTTTATCGATTGTGTTTTTATACGGCTCAGTGCTGCTGTTTGCCATGCACGGTGCCACCATTCTGGCGGTCACCCGCTTTGGTGGTGAACGTGAAATCGAACAAATCGTCGATCGTGGTACAGCTTCTGAACGGGCAGCCTTG
339	TGCGCTGTCGATTGTCTTTCTGTATGGATCGGTGCTGCTGTTTGCGATGCACGGCGCAACCATTCTGGCGGTCAGCCGCTTCGGTGGCGAGCGCGAAATCGAGCAAATCGCCGACCGGGGCACAGCGTCCGAGCGCGCGGCCTTG
340	CATGTTGTCGATCGTGTTTCTCTATGGTTCGGCGCTGTTGTTCGCGATGCACGGGGCAACCATTCTGGCCGTAAGCCGTCTGGGGGGTGAGCGCGAAATTGAGCAAATCGTCGATCGTGGAACGGCTACGGAACGCGCCGCACTT
341	TGCCTTGAGTATTGTGTTCTTGTATGGCTCGGTGCTCTTGTTTGCGATGCACGGAGCGACTATCTTGGCGGTCACCCGTTTTGGTGGCGAGCGGGAGATTGAACAAATCGTCGACCGGGGCACAGCGTCTGAGCGTGCTGCATTG
342	TGCGCTCTCCATTGTGTTCCTCTATGGCAGCGCGGTGCTCTTCGCCATGCATGCCGCCACCATCCTGGCGGTGGCGCGGCTCGGTGGCGAACGCGAGATCGAGCAGATCACCGACCGCGGCACAGCCTCTGAACGCGCTGCCTTG
343	CGCGCTGTCGATCGTCTTCCTCTACGGCTCGGTGCTGCTCTTCGCGATGCACGGCGCCACGATCCTGGCGGTCTCGCGGTTTGGTGGCGAACGCGAGATCGAGCAGATCGTCGACCGCGGCACGGCCAGTGAACGCGCCGCCTTG
344	CGCGCTCTCGATCGTCTTCCTCTACGGCTCGGTGCTGTTGTTCGCCATGCACGGCGCGACGGTGTTGGCGCTGTCGCACCTGGGCGGTGAGCGCGAGGTCCATCAGGTCGTCGACCGCGGAACGGCAGCCGAGCGTGGTGCTCTG
345	CATGCTGTCGATCGCCTTCCTCTACGGATCGGCGCTGCTCTTCGCGATGCACGGCGCCACCATCCTCGCGACCGCCAAGTATGGCGCGGAGCGGGAGATCGAGCAGATCACCGATCGCGGTACCGGCGCCGAGCGGTCCGCGCTG
346	CGCCTTGTCGATTGTGTTTTTGTATGGCTCTGCACTGCTGTTTGCAATGCACGGTGCGACCATCTTGGCCGTCGGCCGTTATGGCGGCGAGCGAGAGATTGAACAAATCGTTGACCGCGGTACGGCTTCTGAGCGTGCTGCCTTG
347	TATGTTGTCGATCGCCTTCCTGTACGGATCGGTGCTCTTGTTTGCAATGCACGGTGCCACGATTTTGGCGGTCAGCCGCTACGGTGGCGAACGCGAGATCGAGCAGATTGTGGACCGCGGTACTGCCTCGGAGCGCGCCGCCTTG
348	TGCGCTCTCGATCGTGTTCCTCTATGGCTCAACGCTTCTGTTCGCCATGCATGGCGCAACGATCCTTGCGGTGGGCCGGTATGGCGGCGAGCGTGAGATCGAACAAATCACCGATCGGGGTACTGCATCCGAACGCGCCGCACTG
349	TATGTGGAGCATCTTTTTCCTCTATGGCTCGGCCGTACTGTTTGCCATGCATGGCGCAACCATCTTAGCTACTAGCCGCTACGGAGCAGATCGTGAGATCGACCAGATCACAGATCGCGGCACTGCGGCAGAGCGTGGGGCGTTG
350	CGCACTCTCGATTGTCTTCCTCTACGGTTCCGTGCTGCTGTTCGCCATGCACGCGGCGACGATTCTCGCGGTCAGCCGCCTCGGTGGCGAGCGCGAAATCGAGCAGATCACCGATCGTGGAACGGCATCGGAACGTGCGGCAATC
351	CATGCTGTCGATCGTGTTCCTGTACGGCTCGACGCTACTGTTCGCGATGCACGGCGCGACGATCCTCGCGGTGACGCCGTACGGCGGCGAGCGCGAAATCGAGCAGATCGTCGACCGCGGTACCGCCAGCGAGCGAGCCGCCTTG
352	CGCACTCAGCATCGTCTTCCTGTACGGGTCGGCCCTGCTGTTTGCGATGCACGGGGCCACGATCCTGGCTGTCAGCCGTTTCGGCGGCGACCGCGAGATCGAGCAGATCGTTGACCGGGGCACAGCATCGGAACGCGCCGCCCTG
353	TATGCTATCAATTGTTTTCCTCTATGGCTCAGCACTCTTATTTGCCATGCATGGTGCAACTATTTTGGCAGTGAGCCGCTTTGGTGGCGAACGCGAGATTGAGCAAATCGTAGATCGCGGTACAGCTTCAGAGAGAGCAGCTTTG
354	TGCGCTGTCGATTGTTTTCCTTTACGGATCGGTACTGTTGTTTGCGATGCACGGCGCCACGATTTTGGCTGTGGGCCGCTACGGTGGTGAGCGTGAGATTGAGCAAATCGTTGACCGCGGAACCGCCTCTGAGCGTGCTGGCTTG
355	CATGGTGGCGATCTTATTCCTGCTGGGAAGCACGGTCCTGCTGGCCATGCACGGGGCGACGATTCTCGGCGTGCTGCATCTGAACGCGCATCGCGAACTGGATGAGATCGAGTCGTCGAAGGAAGGCACGCATCGCGCGCAGCTG
356	CGCGCTCTCGATCGTTTTCCTCTACGGTTCGACGCTTCTCTTCGCGATGCATGCGGCGACCATTCTTGCTGTCGGTCGTTACGGCGGCGAGCGTGAGATCGAGCAGATCCTCGATCGCGGCACGGCTTCGGAACGCGCGGCGTTG
357	TGCCCTGTCCATTGTGTTCCTGTATGGCTCTGCGTTGTTGTTTGCAATGCACGGCGCTACCATCTTGGCAGTGGGCCGCTACGGCGGTGAACGTGAGATTGAACAAATTATTGATCGCGGTACAGCGACGGAGCGCGCAGCATTG
358	CATGCTCTCGATCGCCTTCCTGTATGGATCGGCGCTGCTGTTCGCGATGCATGGCGCCACCATTTTGGCGGTTAGCCGCTACGGCGGCGAGCGCGAGATCGAGCAGATCGTCGATCGCGGCACCGCGCTGGAACGCGCAGCCTTG
359	CGCGCTGTCCATCGTCTTCCTCTACGGCTCGGTGCTGCTGTTTGCCATGCACGGCGCCACCATCCTGGCGGTGGGACGTTACGGTGGTGAGCGAGAGATCGAGCAGATCGTCGACCGCGGCACGGCCAGTGAAAGAGCCGCCCTG
360	CGCTTTGTCGATTGTGTTCTTGTATGGCTCTGTGCTGTTGTTTGCAATGCACGGCGCCACCATCTTGGCAGTGGGCCGCTACGGCGGCGAACGTGAGATTGAACAAATTGTAGATCGCGGCACAGCCTCTGAGCGTGCTGCCTTG
361	CATGCTCTCGATCGCCTTCCTCTACGGCTCAGCGCTGCTGTTCGCCATGCATGGCGCGACCATCCTCGCCGTGTCACGCCTCGGTGGTGAGCGCGAGATCGAGCAGATCATCGACCGCGGCACGGCCTCTGAGCGCGCCGCCCTG
362	TGCGCTCTCGATCGTGTTCCTCTATGGCTCAACGCTTCTGTTTGCCATGCACGGGGCAACGATCCTTGCAGTGGGTCGGTATGGCGGCGAGCGCGAGATCGAGCAGATCACCGATCGCGGTACTGCATCCGAACGCGCCGCTCTG
363	TGCGCTGTCGATTGTTTTCCTTTACGGATCGGCACTTTTGTTTGCGATGCACGGAGCCACGATTTTGGCGGTAGGCCGTTACGGTGGTGAGCGGGAGATTGAGCAGATTTATGACCGGGGCACGGCAAGCGAACGCGCAGCGCTC
364	CGCGCTTTCGATCGTGTTCCTCTACGGCTCGACATTGCTGTTCGCGATGCACGGGGCGACCATTCTGGCCGTCGGCCGGTTCGGCGGCGATCGCGAAATCGAACAGATTGTCGATCGCGGCACGGCGTCCGAGCGCGCGGCGTTG
365	CGCCTTGTCGATTGTGTTTTTGTATGGCTCTGCACTGTTGTTTGCAATGCACGGTGCCACCATCTTGGCCGTCGGCCGTTATGGCGGCGAGCGAGAGATTGAACAAACGCTGGACCGCGGCACGGCGGCGGAACGTGGTGGTCTG
366	CATGCTCTCGATCGTCTTCCTCTACGGCTCGGTCCTGCTGTTTGCGATGCATGCCGCGACCATTCTGGCCGTCAGCCGGTTCGGAGGTGATCGCGAAGTGGAACAGATTGTCGATCGCGGAACGGCGTCCGAGCGTGCCGCATTG
367	ATGCTGTCGATCGTCTTCCTGTACGGCTCGACGCTGCTGTTCGCGATGCACGGCGCGACGATCCTCGCGGTGACCCCGTACGGCGGCGAGCGCGAGATCGAGCAGATCGTCGACCGCGGCACGGCTTCGGAGCGCGCTGCCCTG
368	TGCGCTTTCGATCGTGTTCCTTTACGGTTCAGTCCTGCTCTTTGCGATGCATGCGGCGACCATCCTGGCGCTTGGGCGCTATGGTGGTGAACGCGAAATCGAACAAACTCTGGATCGTGGCACGGCGGCGGAACGTGGTGGTCTG
369	CGCCTTGTCGATTGTGTTTTTGTATGGCTCTGCACTGTTGTTTGCAATGCACGGCGCCACCATCTTGGCAGTCAGCCGTTACGGCGGTGAGCGTGAGATTGAACAAATTGTAGACCGCGGTACAGCCTCTGAGCGTGCTGCCTTG
370	TATGTTGTCGATCGCCTTCCTGTACGGCTCTGCGCTGTTGTTTGCGATGCATGCGGCCACCATTCTGGCGGTCGGTCGCTACGGTGGCGAGCGCGAGATCGAGCAGATTTATGACCGGGGCACGGCTTCGGAGCGCGCCGCCCTG
371	CATGCTCTCGATCGTCTTCCTGTACGGCTCGGCTCTGCTGTTCGCCATGCATGCGGGCACCATCCTCGCCGTCAGCCGGTTCGGGGGCGACCGCGAAGTTGAGCAGATCGTCGACCGCGGCACGGCCTCCGAGCGGGCCGCCCTG
372	CTGCCTCTCGATCGTGTTCCTCTATGGCTCGGCGCTTCTGTTCGCCATGCACGGGGCGACGATCCTGGCGGTCAGCCGCTACGGCGGTGAGCGGGAAATCGAGCAGATCACAGATCGGGGCACAGCCTCGGAACGGGCAGGGCTG
373	TATGTTATCGATTGTCTTCCTCTATGGTTCGGCACTCTTATTTGCCATGCACGGCGCTACCATTTTGGCAGTAGGGCGTTATGGTGGTGAGCGTGAAATTGAGCAAATTGTAGATCGTGGAACTGCATCGGAGCGCGCTGGCTTA
374	CGCGCTCTCGATCGTCTTCCTCTACGGCTCCACGCTCCTCTTTGCGATGCATGGCGCGACGATCCTCGCACTCGGCCGCTACGGCGGCGAGCGTGAGCTCGAGCTGATCGCGGATCGCGGCACGGCGGCGGAGCGTGGTGCGCTC
375	TGCGCTGTCGATTGTTTTCCTTTACGGATCGGCACTTTTGTTTGCGATGCACGGAGCCACGATTTTGGCGGTAGGCCGTTACGGTGGTGAGCGGGAGATTGAGCAGATCGTGGACCGCGGCACGGCTTCGGAGCGCGCCGCCCTG
376	CTGCCTCTCGATCGTGTTCCTGTACGGCTCGGTGCTGCTGTTCGCGATGCATGCCGGTACGATCCTGTCCGTCGTGCGCTACGGCGGGGACCGCGAGCTCGACCAGATCGCCGACCGCGGCACGGCGTCGGAGCGCGCCGGCCTT
377	CGCGCTCTCGATCGTCTTCCTCTACGGCTCCGTGCTGCTCTTCGCGATGCACGGCGCCACGATCCTGGCGCTGGGCCGCTACGGCGGCGAGCGTGAGCTCGAGCTGATCGCGGATCGCGGCACCGCGGCCGAGCGTGGTGCGCTG
378	CGCCTTGTCGATTGTGTTCCTGTATGGCTCTGCGTTGTTGTTTGCAATGCACGGTGCCACCATCTTGGCCGTCGGCCGTTATGGCGGCGAGCGAGAGATTGAACAAATTATTGATCGCGGTACAGCGACGGAGCGCGCAGCATTG
379	CGCTTTGTCCATCGTGTTCTTGTACGGCTCAGCGCTGCTGTTTGCCATGCACGGCGCCACGATTTTGGCGGTCACGCGTTTCGGTGGTGAGCGTGAGATCGAGCAGATCACCGACCGCGGAACGGCTTCTGAGCGCGCCGCCTTG
380	CATGCTCTCGATCGTGTTTCTGTATGGTTCTGCTGTGCTCTTCGCCATGCATGCGGCGACGATCCTGGCAGCCGCCCGGTACGGCGCGGAACGCGAAATTGAGCAGGTGACGGACCGTGGAACGGGGGCTGAGCGCACGCAGTTG
381	CGCCTTGTCGATTGTGTTTTTGTATGGATCTGCATTGTTGTTCGCAATGCATGGAGCAACAATTCTTGCTGTGAGCCAGTATGGTGGTGATCGCGAGATTGAGCAGATCGTTGACCGGGGTAGCGCCTCAGAGCGTGCTGGCTTG
382	TGCGCTGTCAATTGTTTTCCTTTACGGATCGGCACTTTTGTTTGCGATGCACGGAGCCACGATTTTGGCGGTGGGCCGTTACGGTGGTGAGCGGGAGATTGAGCAAATTGTAGATCGCGGTACAGCTTCTGAGCGTGCTGCCTTG
383	CGCGCTGAGCATCGTCTTCCTCTACGGATCGGCGCTGCTGTTCGCGATGCATGGTGCGACGATCCTCGCCGTGAGCCGCTTCGGCGGGGACCGCGAGATTGAGCAGATCGTGGACCGCGGGACGGCCTCGGAACGCGCCGCATTG
384	TATGTTATCGATTGCCTTCCTCTATGGTTCGGCATTGTTATTTGCCATGCATGGCGCAACTATCCTCGCGGTTGGTCGCTACGGTGATGAGCGCGAGATTGAACAAATTGTGGATCGTGGAACTGCATCGGAGCGCGCTGGCTTA
385	CATGCTCTCGATCGCCTTCCTCTATGGCTCGGCGCTGCTCTTCGCCATGCATGGCGCGACCATCCTCGCGGTGTCACGGCTGGGCGGCGAGCGCGAGATCGAGCAGATCATCGACCGCGGCACGGCCTCCGAGCGTGCGGCACTG
386	TGCGCTGTCGATCGCCTTCCTCTACGGCTCGGCGCTGCTGTTCGCGATGCACGGCGCCACCATCCTCGCGGTCACCCGGTTCGGGGGCGAGCGCGAGATCGAACAGATCGTCGACCGCGGCACGGCCTCGGAGCGCGCCGCGCTG
387	CATGCTGTCGATCGTCTTCCTGTACGGCTCGGCGCTGCTGTTCGCCATGCACGGGGCCACGATTCTGGCGGTGAGCCGTTTTGGCGGCGAGCGCGAAATCGAACAGATCACCGACCGCGGAACCGCCTCGGAGCGTGCGGCACTG
388	ACGCGCTGAGCATTGTCTTCCTTTACGGGTCGGCCCTGCTGTTTGCCATGCACGGGGCAACGATCCTGGCCGTCAGCCGGTTCGGCGGCGACCGCGAGATCGAGCAGATCGTTGACCGGGGCACGGCTTCGGAACGCGCCGCCCTG
389	CATGCTCTCGATCGTGTTCCTGTACGGCTCGGTGCTCTTGTTTGCGATGCACGGCGCCACAATTTTGGCGGTCAGCCGCTACGGTGGTGAGCGCGAGATCGAGCAAATTGTCGATCGCGGTACCGCATCTGAACGCGCCGCCCTG
390	TGCCTTGTCGATCGTATTCCTCTACGGCTCGGTGCTGCTGTTCGCGATGCACGGTGCAACCATTCTGGCGGTCAGCCGCTTTGGCGGTGAGCGCGAGATTGAACAAATCGCTGACCGCGGTACCGCCTCCGAGCGCGCCGCATTG
391	CTGCCTCTCGATCGTCTTCCTCTACGGCTCGACGCTTCTCTTCGCCATGCACGGCGCCACCATCCTGGCGGTGACCCGCTATGGCGGCGACCGCGAGCTGGAGCAGATCGTCGACCGCGGCACGGCCAGCGAGCGCGCCGCCCTG
392	CATGCTGTCGATCGCATTCCTGTACGGCTCAGTGCTCTTGTTTGCCATGCACGGTGCAACCATCCTGGCAGTCAGCCGTTACGGCGGTGAGCGCGAGATCGAGCAAATTGTTGACCGTGGCACGGCGTCCGAGCGTGCAGCCTTG
